# Supplementary material for: Divide-and-Conquer Matrisome Protein (DC-MaP) Strategy: An MS-Friendly Approach to Proteomic Matrisome Characterization
Source: Int J Mol Sci. 2020 Nov 30;21(23):9141. doi: 10.3390/ijms21239141 (PMC7730167; doi:10.3390/ijms21239141)
Supplement: Supplementary file 1 [file ijms-21-09141-s001.zip]

Archive with 4 entries (3 files):
- Supplemental Data/
- Supplemental Data/Supplemental Table S1.xlsx
- Supplemental Data/Supplemental Table S2.xlsx
- Supplemental Data/Supplementary Data.pdf
