# Supplementary material for: Divide-and-Conquer Matrisome Protein (DC-MaP) Strategy: An MS-Friendly Approach to Proteomic Matrisome Characterization
Source: Int J Mol Sci. 2020 Nov 30;21(23):9141. doi: 10.3390/ijms21239141 (PMC7730167; doi:10.3390/ijms21239141)
Supplement: Supplementary file 1 [file ijms-21-09141-s001.zip › Supplemental Data/Supplemental Table S1.xlsx]

## Sheet: Sheet1
Supplemental Data S1		0.001
		2-step fractionation								3-step fractionation
		3273		DDM		PM		RP		RP
Category	Division	Number of proteins	Abundance (XIC)	Number of proteins	Abundance (XIC)	Number of proteins	Abundance (XIC)	Number of proteins	Abundance (XIC)	Number of proteins	Abundance (XIC)
Core matrisome	Collagens	13	103	13	99	13	90	13	57	10	314
	ECM glycoproteins	36	68	32	44	33	49	37	75	25	43
	Proteoglycans	8	32	9	20	8	22	9	22	7	72
Matrisome-associated	ECM regulators	42	47	42	23	41	50	40	85	13	57
	ECM-affiliated	19	90	19	124	17	97	18	77	11	70
	secreted factors	13	3	13	3	13	3	13	5	7	5
Total matrisome		131	343	128	313	125	311	130	321	73	561
Cellular proteins		1380	1612.21	1351	1622.63	1309	1622	1382	1588	592	1890
Total proteins		1511	1955.21	1479	1935.63	1434	1933	1512	1909	665	2451
		0.002
		2-step fractionation								3-step fractionation
		3273		DDM		PM		RP		RP
Category	Division	Number of proteins	Abundance (XIC)	Number of proteins	Abundance (XIC)	Number of proteins	Abundance (XIC)	Number of proteins	Abundance (XIC)	Number of proteins	Abundance (XIC)
Core matrisome	Collagens	13	109	13	114	13	120	13	127	10	280
	ECM glycoproteins	36	69	31	47	36	60	36	73	26	48
	Proteoglycans	9	57	8	26	9	58	9	36	7	67
Matrisome-associated	ECM regulators	42	53	39	51	40	48	41	40	13	56
	ECM-affiliated	19	93	18	114	19	106	19	88	11	71
	secreted factors	13	4	13	3	13	4	13	3	7	4
Total matrisome		132	385	122	355	130	396	131	367	74	526
Cellular proteins		1384	1582	1238	1610	1368	1530	1445	1535	592	1927
Total proteins		1516	1967	1360	1965	1498	1926	1576	1902	666	2453
		0.005
		2-step fractionation								3-step fractionation
		3273		DDM		PM		RP		RP
Category	Division	Number of proteins	Abundance (XIC)	Number of proteins	Abundance (XIC)	Number of proteins	Abundance (XIC)	Number of proteins	Abundance (XIC)	Number of proteins	Abundance (XIC)
Core matrisome	Collagens	13	125	13	94	13	154	13	137	10	277
	ECM glycoproteins	35	133	34	41	37	127	37	96	26	45
	Proteoglycans	9	47	8	8	9	36	9	36	7	64
Matrisome-associated	ECM regulators	40	31	41	46	41	36	41	33	13	55
	ECM-affiliated	18	62	18	98	19	78	19	85	11	69
	secreted factors	13	2	13	3	13	3	13	3	7	5
Total matrisome		128	400	127	290	132	434	132	390	74	515
Cellular proteins		1472	1558	1343	1652	1479	1492	1469	1564	592	1932
Total proteins		1600	1958	1470	1942	1611	1926	1601	1954	666	2447
