# Supplementary material for: Divide-and-Conquer Matrisome Protein (DC-MaP) Strategy: An MS-Friendly Approach to Proteomic Matrisome Characterization
Source: Int J Mol Sci. 2020 Nov 30;21(23):9141. doi: 10.3390/ijms21239141 (PMC7730167; doi:10.3390/ijms21239141)
Supplement: Supplementary file 1 [file ijms-21-09141-s001.zip › Supplemental Data/Supplemental Table S2.xlsx]

## Sheet: 2-StepFractionation_Fraction1
Accession	Description	Gene	Sum PEP Score	Coverage [%]	# Unique Peptides	MW [kDa]	3273 0.5 n3 [XIC]	3273 0.2 n3 [XIC]	3273 0.1 n3 [XIC]	3273 0.5 n2 [XIC]	3273 0.2 n2 [XIC]	3273 0.1 n2 [XIC]	3273 0.5 n1 [XIC]	3273 0.2 n1 [XIC]	3273 0.1 n1 [XIC]	DDM 0.5 n3 [XIC]	DDM 0.2 n3 [XIC]	DDM 0.1 n3 [XIC]	DDM 0.5 n2 [XIC]	DDM 0.2 n2 [XIC]	DDM 0.1 n2 [XIC]	DDM 0.5 n1 [XIC]	DDM 0.2 n1 [XIC]	DDM 0.1 n1 [XIC]	PM 0.5 n3 [XIC]	PM 0.2 n3 [XIC]	PM 0.1 n3 [XIC]	PM 0.5 n2 [XIC]	PM 0.2 n2 [XIC]	PM 0.1 n2 [XIC]	PM 0.5 n1 [XIC]	PM 0.2 n1 [XIC]	PM 0.1 n1 [XIC]	RP 0.5 n3 [XIC]	RP 0.2 n3 [XIC]	RP 0.1 n3 [XIC]	RP 0.5 n2 [XIC]	RP 0.2 n2 [XIC]	RP 0.1 n2 [XIC]	RP 0.5 n1 [XIC]	RP 0.2 n1 [XIC]	RP 0.1 n1 [XIC]
Q09666	Neuroblast differentiation-associated protein AHNAK OS=Homo sapiens GN=AHNAK PE=1 SV=2	AHNAK	917.357	58	167	628.7	45.9411	8.98649	8.92471	14.5361	19.4475	19.3352	15.9972	16.4044	27.6248	10.8155	13.1116	10.4253	19.4389	24.5505	26.498	21.4374	23.9351	27.3283	13.9697	17.9073	15.6228	23.9584	27.7699	16.3019	20.8883	15.468	19.9379	12.771	12.1176	13.5804	21.0789	32.6718	34.746	19.6461	35.0831	27.585
Q15149	Plectin OS=Homo sapiens GN=PLEC PE=1 SV=3	PLEC	461.469	28	98	531.5	0.401556	2.11612	1.24567	4.31665	1.62282	1.06591	4.25213	2.40163	2.23348	0.12489	0.590803	0.165839	1.71747	0.909524	1.2628	1.69149	1.48757	1.78943	5.04889	1.91506	0.865921	5.3592	2.21978	1.12904	4.38054	1.96072	1.65841	1.635	2.3836	1.12302	4.09219	1.94219	2.23323	4.00206	2.86659	2.43275
P12111	Collagen alpha-3(VI) chain OS=Homo sapiens GN=COL6A3 PE=1 SV=5	COL6A3	670.111	43	89	343.5	28.6985	6.85772	2.94155	20.0784	2.6953	1.49891	36.317	6.08908	2.11844	3.69893	3.21819	2.52276	1.17572	1.52058	1.20491	3.10172	4.97158	5.2287	39.914	3.0501	1.99922	27.4398	2.89121	1.55247	29.2876	3.84026	1.25157	16.8149	19.6713	1.39064	21.1135	2.64162	2.25232	18.4012	4.96575	1.79017
Q99715	Collagen alpha-1(XII) chain OS=Homo sapiens GN=COL12A1 PE=1 SV=2	COL12A1	516.224	43	81	332.9	4.97785	3.67421	3.38174	12.5134	8.58005	6.80126	19.4712	6.43577	10.3654	9.69076	7.20132	7.80308	3.59288	4.12228	4.50942	9.60875	18.3022	18.6915	18.8541	9.78048	6.73887	12.3046	14.1792	5.61478	17.0371	9.92212	5.16448	10.7935	19.2671	4.16041	18.1028	12.9642	8.36854	14.2869	10.6443	14.1172
Q01082	Spectrin beta chain, non-erythrocytic 1 OS=Homo sapiens GN=SPTBN1 PE=1 SV=2	SPTBN1	616.502	49	80	274.4	0.411596	0.898066	1.31706	7.22468	1.40461	0.885303	8.20115	2.09163	1.66744	0.151654	0.477657	0.355854	1.28811	0.903239	0.986986	2.07328	2.01454	2.16488	4.50596	1.37176	0.893467	10.5012	2.46573	1.26225	8.77177	1.39376	0.971057	2.20398	2.36422	0.488736	5.61122	1.37061	1.33351	8.80399	4.00779	4.23569
P21333	Filamin-A OS=Homo sapiens GN=FLNA PE=1 SV=4	FLNA	606.152	53	78	280.6	1.79686	21.2944	17	12.7629	9.2116	5.90615	13.8281	14.8378	10.4056	2.30327	2.83195	2.25315	7.35921	5.13076	6.56586	10.2098	5.19573	8.04769	37.2152	14.4299	4.84585	19.5629	15.2072	7.10158	14.4719	8.00984	5.94311	20.4631	30.4044	7.03562	20.5548	13.603	8.00776	17.8495	19.8936	16.3336
P01024	Complement C3 OS=Homo sapiens GN=C3 PE=1 SV=2	C3	409.238	53	63	187	7.01815	4.54001	9.78953	4.35123	5.61205	6.54993	3.04886	4.40418	4.31355	1.58728	2.02971	1.369	2.43007	1.48237	4.08967	6.45321	2.79705	4.4007	8.18968	4.88624	4.32368	2.0593	2.8546	3.67525	4.1276	5.81246	3.50602	11.0454	10.2865	10.5261	2.71343	5.01804	3.39195	4.19512	4.73183	6.13647
O75369	Filamin-B OS=Homo sapiens GN=FLNB PE=1 SV=2	FLNB	349.649	40	60	278	0.30479	1.76431	1.32128	4.90944	3.00734	1.98548	5.41475	2.73707	3.7819	0.854915	1.51585	1.11772	3.34445	2.62979	3.78141	2.87277	2.7396	4.37558	3.24684	2.98259	1.73957	7.33199	5.06011	2.72201	5.96374	3.24282	2.7268	2.76747	2.87784	0.823812	6.39949	4.32234	3.5076	5.7039	6.17125	5.6453
Q9Y490	Talin-1 OS=Homo sapiens GN=TLN1 PE=1 SV=3	TLN1	406.733	39	53	269.6	0.386583	4.91642	3.57126	4.01642	2.04602	0.55725	3.6478	4.12061	1.29232	0.0362462	0.0388605	0.0532559	0.13783	0.0940806	0.114858	0.376104	0.0672547	0.768796	6.57295	2.23377	0.2786	4.22186	1.81756	0.26104	4.31068	1.15091	0.322497	3.53579	5.07437	0.441513	4.16397	1.00105	0.34192	4.03076	3.69365	2.82477
Q02952	A-kinase anchor protein 12 OS=Homo sapiens GN=AKAP12 PE=1 SV=4	AKAP12	315.991	48	49	191.4	15.398	1.79067	1.34467	2.20593	3.86104	4.313	1.45328	1.82437	3.0693	0.793837	3.39581	1.39636	3.85228	3.641	3.47901	2.65025	2.61471	2.85802	1.85589	2.94188	2.91748	2.3752	3.27865	2.92095	2.3221	3.82674	3.61505	1.34448	1.3821	1.80868	2.01178	3.41584	3.60525	2.17274	2.89714	3.49574
P02768	Serum albumin OS=Homo sapiens GN=ALB PE=1 SV=2	ALB	445.555	70	48	69.3	156.301	109.827	214.783	91.4921	197.595	293.057	42.4808	91.8263	151.251	404.048	400.461	410.704	219.601	224.316	259.076	333.528	301.1	202.545	92.3762	154.513	311.017	24.1127	80.9259	208.495	60.0998	276.679	254.512	202.332	153.649	437.746	41.4167	131.762	143.28	53.7238	69.6838	123.251
Q07954	Prolow-density lipoprotein receptor-related protein 1 OS=Homo sapiens GN=LRP1 PE=1 SV=2	LRP1	185.377	15	45	504.3	0.270096	2.03539	1.92989	1.29865	2.19961	1.57607	1.42622	1.29966	1.86605	0.77615	0.849311	0.64602	1.48066	0.954603	1.04683	1.79736	1.42178	1.63453	1.93272	2.48427	1.38078	1.55123	2.006	1.41416	1.55316	2.33001	1.24166	2.05322	2.03906	1.36098	1.66505	2.09061	1.70884	1.39297	1.85405	1.57044
A2BHY4	Protein LOC100293534 OS=Homo sapiens GN=LOC100293534 PE=4 SV=1	C4B	218.73	42	43	192.7	1.7018	1.80508	2.87748	1.47218	2.30428	2.57988	1.04824	1.53325	1.48741	0.305376	0.495878	0.274897	1.07682	0.385992	1.45772	4.56879	1.68497	2.52522	2.08686	2.03459	1.68664	0.744337	1.43286	1.93029	1.26576	2.35344	1.39183	2.82548	2.79864	3.88162	0.991899	1.96262	1.40199	1.18471	1.57146	2.23076
P35579	Myosin-9 OS=Homo sapiens GN=MYH9 PE=1 SV=4	MYH9	373.928	36	42	226.4	3.49255	4.11383	4.36313	7.36993	2.15254	2.25879	8.99174	2.49431	2.24084	4.31176	3.41955	3.64377	1.9952	2.12242	1.87872	3.21984	4.37496	4.8127	16.1643	3.01915	2.93244	10.1563	1.73783	1.85462	8.2494	2.00454	1.68195	6.57452	8.52757	3.92195	5.72102	1.81653	1.95419	5.46863	2.82984	3.11018
F8W6L6	Myosin-10 OS=Homo sapiens GN=MYH10 PE=2 SV=1	MYH10	292.316	32	40	230.6	0.532004	0.572475	0.523321	2.26773	0.227315	0.220993	3.27536	0.209845	0.319001	0.0450046	0.064883	0.0358179	0.184009	0.0845859	0.106615	0.394552	0.413309	0.833881	4.62395	0.316293	0.162421	3.39336	0.329409	0.139568	2.38837	0.0934216	0.0865735	1.20182	2.12388	0.199409	1.74441	0.281969	0.171469	1.78261	0.476413	0.506197
Q00610	Clathrin heavy chain 1 OS=Homo sapiens GN=CLTC PE=1 SV=5	CLTC	196.895	38	39	191.5	0.285977	0.547609	1.14588	2.9936	0.169614	0.198089	3.18269	0.352009	0.213704	0.118485	0.11919	0.108587	0.149215	0.15519	0.150511	0.19801	0.185536	0.257337	2.67288	0.233683	0.211419	2.32845	0.251405	0.23821	2.59091	0.227366	0.145872	1.62214	2.65779	0.104789	1.79018	0.269886	0.262515	1.61241	0.578477	1.09809
P35749	Myosin-11 OS=Homo sapiens GN=MYH11 PE=1 SV=3	MYH11	312.151	32	38	227.2	4.53537	0.869616	0.306406	1.26992	0.187924	0.127105	1.34677	1.80964	0.385901	0.0619893	0.158392	0.0300179	0.487414	0.11273	0.183748	0.264915	1.0803	0.992903	2.74437	0.216829	0.267749	3.72836	0.266897	0.249137	2.5302	0.353832	0.481526	1.14581	0.956542	0.239548	2.24843	0.224416	0.445424	1.75771	0.659734	0.560063
Q14980	Nuclear mitotic apparatus protein 1 OS=Homo sapiens GN=NUMA1 PE=1 SV=2	NUMA1	221.219	28	38	238.1	0.135515	0.247588	0.221208	1.60314	1.31117	0.866385	1.72431	1.12992	2.55079	0.110302	0.191883	0.0964952	0.913063	0.444098	0.630027	1.42068	1.1734	1.24153	0.59066	1.53551	0.654661	1.85611	1.43845	0.741022	1.81849	1.61086	1.00597	0.445272	0.345947	0.111254	1.59968	1.63119	1.36986	1.83341	2.08346	2.16224
P98160	Basement membrane-specific heparan sulfate proteoglycan core protein OS=Homo sapiens GN=HSPG2 PE=1 SV=4	HSPG2	146.522	13	37	468.5	0.502502	2.01883	0.877979	0.313887	0.446665	0.270979	0.467993	0.774212	0.579071	0.215397	0.369785	0.3048	0.191139	0.107971	0.135111	0.111796	0.803459	0.355271	1.3414	1.11609	0.375277	0.391534	0.565153	0.23925	0.44163	0.579642	0.422359	1.14182	1.05791	0.693623	0.41133	0.43542	0.451397	0.296499	0.398395	0.340957
P46940	Ras GTPase-activating-like protein IQGAP1 OS=Homo sapiens GN=IQGAP1 PE=1 SV=1	IQGAP1	184.343	34	36	189.1	0.16811	0.802084	0.616726	1.83304	0.361422	0.16386	1.96856	0.749718	0.465639	0.116793	0.126772	0.113815	0.158696	0.0715041	0.0881745	0.556848	0.243043	0.706951	2.35476	0.625928	0.182099	1.76205	0.710465	0.231067	1.74296	0.428197	0.199948	1.14724	1.73485	0.176005	1.78202	0.605747	0.27299	1.58784	1.08999	1.00616
P02787	Serotransferrin OS=Homo sapiens GN=TF PE=1 SV=3	TF	225.744	55	34	77	10.5239	6.23567	9.82868	5.01136	10.7309	16.4992	2.69368	5.64836	9.41458	136.383	45.2218	66.8177	16.4181	26.2302	22.0729	21.4167	25.4183	16.6129	6.28506	10.036	19.1709	1.95485	4.35162	12.5586	4.60987	18.1679	16.9689	8.80037	7.3822	23.3855	2.14412	8.17526	10.1519	3.50688	4.18361	7.14775
P01023	Alpha-2-macroglobulin OS=Homo sapiens GN=A2M PE=1 SV=3	A2M	162.674	37	34	163.2	0.46179	1.78789	2.38542	0.346649	0.674854	0.776731	0.30635	0.493629	0.427937	3.51804	1.77084	2.2184	0.71679	0.836416	1.14042	1.05985	0.934849	0.684144	1.44026	1.47688	2.1488	0.244208	0.384969	0.746351	0.377939	0.815215	0.956357	1.79078	1.92208	3.4322	0.201634	0.452883	0.797362	0.286447	0.326105	0.59341
P08670	Vimentin OS=Homo sapiens GN=VIM PE=1 SV=4	VIM	309.911	68	33	53.6	13.2763	34.936	33.8877	92.134	63.3712	44.1506	71.3578	75.0868	98.825	11.5637	16.2226	9.63344	45.4872	21.0751	30.8065	99.853	59.4625	74.8801	82.0049	82.7595	27.5029	121.368	143.15	47.0239	88.2087	99.1411	53.5034	39.4018	58.994	30.1096	106.412	108.791	66.5026	104.023	141.235	107.911
P08133	Annexin A6 OS=Homo sapiens GN=ANXA6 PE=1 SV=3	ANXA6	227.916	56	31	75.8	1.10472	7.53754	3.7733	6.16967	2.06909	1.54561	10.5001	6.88533	7.61401	6.30409	11.9703	7.82295	7.51855	11.0177	11.3158	8.86754	18.5711	22.7767	12.2546	11.7698	6.73613	6.11512	3.54067	3.26717	12.7657	15.8439	8.75757	6.30554	7.78607	3.93728	4.33143	4.18805	5.10506	5.05915	5.95215	5.63646
P18206	Vinculin OS=Homo sapiens GN=VCL PE=1 SV=4	VCL	212.136	43	31	123.7	2.54379	7.2149	4.80784	3.40144	3.51841	1.63522	3.00398	5.49342	2.45075	0.319967	0.327866	0.278899	0.958563	0.637967	0.710633	1.37907	0.537349	1.44853	5.8801	3.99327	1.09269	4.23609	3.13947	1.23285	3.67134	3.39071	1.38671	4.10217	5.80732	1.44459	4.18534	2.68628	1.2572	4.20003	4.5034	3.81158
P14625	Endoplasmin OS=Homo sapiens GN=HSP90B1 PE=1 SV=1	HSP90B1	207.659	51	31	92.4	7.08954	6.19951	6.37708	5.80725	2.1657	0.759483	6.25954	4.15209	1.14619	0.192579	0.189126	0.11144	0.330455	0.221591	0.210041	1.47759	0.357046	2.1309	8.69562	1.81827	0.609428	5.92582	2.60456	0.782801	5.92482	2.09486	0.533945	7.82527	8.74853	0.950824	5.85039	1.52	0.528915	5.99491	3.99455	3.80215
P35527	Keratin, type I cytoskeletal 9 OS=Homo sapiens GN=KRT9 PE=1 SV=3	KRT9	321.72	60	30	62	36.0197	73.1597	72.3751	51.3267	94.8406	45.3376	30.4813	143.693	39.0542	63.4157	45.9266	79.2522	20.3155	34.3708	49.5952	24.2514	42.9834	27.9872	48.9083	61.9538	28.2891	42.0551	49.7429	45.9954	27.9844	30.503	36.5435	20.7483	16.9566	17.2923	15.5222	29.8365	48.5563	21.6133	30.5509	29.9476
P04264	Keratin, type II cytoskeletal 1 OS=Homo sapiens GN=KRT1 PE=1 SV=6	KRT1	263.287	57	30	66	49.9897	115.306	80.6629	69.9605	122.913	81.7055	41.6733	166.816	52.5209	90.2871	56.6773	94.4729	27.0973	45.9812	63.7666	32.6006	58.8753	40.4898	75.6983	83.1179	41.3983	56.3909	68.6587	59.1509	43.3279	47.2201	55.8057	30.8492	24.0955	25.4914	23.6831	42.554	71.7021	33.7737	42.5612	53.8906
P55072	Transitional endoplasmic reticulum ATPase OS=Homo sapiens GN=VCP PE=1 SV=4	VCP	192.483	51	30	89.3	0.604989	4.08575	5.34896	2.74822	2.60996	1.44714	2.43844	2.65507	1.29822	0.167912	0.194392	0.219222	0.418057	0.256821	0.305756	1.71666	0.234707	1.34857	3.22292	1.25735	0.330467	2.6364	2.4004	0.638284	3.26841	1.1843	0.277432	3.77367	4.18623	1.68787	3.01549	2.46862	0.495496	3.09618	3.95986	4.48589
F8W7G7	Ugl-Y3 OS=Homo sapiens GN=FN1 PE=2 SV=1	FN1	135.891	24	29	243.1	1.05748	2.60221	1.22437	0.495964	0.356181	0.183513	0.639712	0.284712	0.200889	0.0784697	0.0468184	0.091222	0.0756814	0.0563394	0.0559314	0.227669	0.329479	0.297902	2.80495	0.959543	0.320337	0.662814	0.273991	0.10771	0.592486	0.219148	0.113463	1.9825	2.04845	0.994567	0.719043	0.308676	0.274087	0.583667	0.346529	0.235184
E9PLK3	Puromycin-sensitive aminopeptidase OS=Homo sapiens GN=NPEPPS PE=2 SV=1	NPEPPS	145.965	43	28	102.9	0.666878	1.77544	1.5146	1.28672	2.58481	2.56655	1.05091	2.2572	2.47361	1.85805	4.32479	3.11838	5.33684	4.71082	4.42593	2.58002	2.69094	2.1327	1.12713	2.6405	3.49185	0.994692	2.29826	4.30435	1.23978	2.74162	3.43167	1.36985	1.34383	2.16334	1.32065	2.64784	3.68067	1.29438	1.98904	2.04046
O43707	Alpha-actinin-4 OS=Homo sapiens GN=ACTN4 PE=1 SV=2	ACTN4	238.546	58	27	104.8	0.724059	8.00783	6.36665	3.45653	1.89784	1.18784	3.14796	5.35285	1.41873	1.20659	0.959711	0.695273	0.823285	0.542284	0.499524	1.62831	0.802253	1.74281	7.30451	1.75951	0.763506	3.79986	2.13288	0.836175	3.04956	1.38194	0.750773	6.46118	7.23004	1.38158	4.68401	1.46273	0.741444	3.97725	3.63302	4.02001
Q14697-2	Isoform 2 of Neutral alpha-glucosidase AB OS=Homo sapiens GN=GANAB	GANAB	184.942	43	27	109.4	1.65397	3.63913	4.50292	2.1796	3.84263	3.51546	3.05257	3.32774	3.99115	2.76885	3.11084	2.61297	4.5806	3.69323	3.8499	5.17129	4.24365	5.69312	3.28686	4.72734	4.35743	2.78502	4.71539	5.10352	3.39777	4.66343	3.43417	3.4275	3.76907	4.97176	3.05361	3.49621	4.35196	3.04854	3.78651	4.76861
P00450	Ceruloplasmin OS=Homo sapiens GN=CP PE=1 SV=1	CP	142.832	37	27	122.1	0.694287	1.13509	1.84583	0.465908	1.10667	1.4732	0.344012	0.721795	1.14351	4.48721	4.00566	4.4487	1.52653	2.22008	2.53737	2.17545	3.08297	2.8816	1.03873	1.47708	2.54254	0.343119	0.648179	1.15817	0.630753	1.86842	1.6659	1.48522	1.28073	3.37694	0.355136	0.954784	1.1452	0.501981	0.508701	0.836735
Q14204	Cytoplasmic dynein 1 heavy chain 1 OS=Homo sapiens GN=DYNC1H1 PE=1 SV=5	DYNC1H1	93.105	10	27	532.1	0	0.122409	0.116872	0.681421	0.161262	0.20559	0.619938	0.110547	0.163901	0.0805303	0.172854	0.147211	0.323815	0.309946	0.353925	0.192981	0.142417	0.145713	0.855807	0.130247	0.20141	0.460034	0.149079	0.289368	0.42423	0.278158	0.200431	0.132826	0.23952	0.0950745	0.142853	0.209467	0.226132	0.122008	0.142393	0.135268
P11021	78 kDa glucose-regulated protein OS=Homo sapiens GN=HSPA5 PE=1 SV=2	HSPA5	172.794	56	26	72.3	9.66382	16.1811	13.1205	6.03949	10.8892	8.40997	6.23135	9.11559	11.1154	2.81585	4.83037	3.258	7.61526	5.42179	8.20708	8.83602	7.07006	11.0596	11.538	15.1762	8.99061	7.35286	9.45487	8.97454	7.53241	9.13727	8.83516	10.6	12.2274	12.9839	7.07043	10.2848	10.9243	7.21058	9.78041	9.89802
A2A274	Aconitase 2, mitochondrial OS=Homo sapiens GN=ACO2 PE=4 SV=1	ACO2	166.887	43	26	87.8	0.0578378	1.70077	1.50707	0.942415	2.45867	3.27802	1.08166	1.55396	3.71475	4.41747	6.69118	7.29661	5.6844	7.55271	5.75457	3.44716	3.84629	4.23482	0.620539	2.57649	3.94187	0.979712	2.54645	4.46667	1.06204	2.72776	4.47585	1.19434	0.891371	1.91194	1.53066	3.75251	4.99072	1.13331	1.85124	2.49833
P06576	ATP synthase subunit beta, mitochondrial OS=Homo sapiens GN=ATP5B PE=1 SV=3	ATP5F1B	320.746	76	25	56.5	2.75405	13.1331	7.98812	8.59966	13.3513	12.8237	9.03008	13.5935	13.5361	10.0433	14.454	11.3554	17.7928	18.0094	14.3907	11.6137	15.4946	14.5057	6.03827	14.8923	13.2739	8.76355	15.0573	15.9699	9.60633	13.7469	12.2302	9.25373	8.00639	9.56714	10.6056	14.0682	17.9781	9.65757	10.5336	9.06286
P06396	Gelsolin OS=Homo sapiens GN=GSN PE=1 SV=1	GSN	240.853	58	25	85.6	1.70628	7.62653	6.86748	3.63509	7.32614	7.43379	3.34907	4.729	7.39629	2.97758	4.10411	2.87656	9.9619	3.9917	5.77356	9.83563	5.55336	7.08369	5.71018	8.43197	6.3077	3.01072	5.47754	7.85523	3.34268	5.88573	5.2137	5.67721	6.30746	9.49391	3.79962	7.56138	6.79777	3.62187	5.63303	5.37251
P00352	Retinal dehydrogenase 1 OS=Homo sapiens GN=ALDH1A1 PE=1 SV=2	ALDH1A1	217.211	55	25	54.8	0.437309	4.28418	4.26311	4.7546	13.2596	13.7988	3.87342	6.00072	13.2612	14.4841	23.971	18.5206	26.3937	32.1128	27.1471	12.3515	10.814	9.98638	2.52092	11.0747	17.1234	2.80441	10.1912	22.0467	3.99424	14.5147	14.3146	4.36638	3.94359	6.71656	5.41066	14.1481	16.6833	5.33241	10.5405	9.69937
P29401	Transketolase OS=Homo sapiens GN=TKT PE=1 SV=3	TKT	212.017	59	25	67.8	2.35521	9.10841	6.47026	3.96516	10.5856	11.7371	2.95962	8.26645	13.0283	9.5097	23.1077	18.0556	26.2121	27.3305	25.8298	12.1557	14.8854	12.496	5.07296	11.8307	17.273	4.72001	10.3679	20.0833	5.67031	13.8139	19.2812	5.67177	5.60023	10.7263	5.92511	12.0093	19.2673	5.14301	10.1763	8.54251
P12956	X-ray repair cross-complementing protein 6 OS=Homo sapiens GN=XRCC6 PE=1 SV=2	XRCC6	148.661	53	25	69.8	0.502775	0.591158	1.58775	3.38158	0.828118	0.592179	3.68354	0.73351	0.744391	0.062615	0.184799	0.100511	0.374997	0.18725	0.299681	1.27103	0.209844	1.0808	1.83454	0.35663	0.265404	3.58324	1.76151	0.631243	2.8263	0.593447	0.203562	2.52497	2.1243	0.238326	3.35184	1.24889	0.469339	3.20503	2.49815	3.70348
P12270	Nucleoprotein TPR OS=Homo sapiens GN=TPR PE=1 SV=3	TPR	110.916	16	25	267.1	0.513675	0.0758787	0.219717	0.48603	0.691062	0.397445	0.728262	0.493498	1.06127	0.0659773	0.089757	0.0416282	0.195352	0.0197593	0.131481	0.497018	0.331398	0.48964	0.242738	0.556906	0.142694	0.680716	0.866266	0.221027	0.768925	0.52093	0.257068	0.195429	0.230804	0.114264	0.63094	0.815289	0.488958	0.651055	0.771398	0.878346
Q14195-2	Isoform LCRMP-4 of Dihydropyrimidinase-related protein 3 OS=Homo sapiens GN=DPYSL3	DPYSL3	180.262	61	24	73.9	0.278494	5.19169	9.02518	1.50204	2.90182	3.08474	1.57252	1.84942	3.42056	0.534125	1.80106	1.15689	4.28266	2.23413	3.3959	3.49482	2.10996	3.5803	5.62411	5.56983	3.16484	1.95236	4.17095	4.3762	1.6074	2.33528	3.46411	6.36761	8.05255	9.24769	2.38649	4.05279	4.37654	2.06633	3.5489	3.58757
P15924	Desmoplakin OS=Homo sapiens GN=DSP PE=1 SV=3	DSP	107.895	12	24	331.6	0.302941	1.11959	1.05231	0.678262	1.12183	0.792755	0.352016	1.43969	0.377924	0.785403	0.561669	0.870809	0.230472	0.455329	0.741624	0.213686	0.582728	0.297615	0.855127	0.692909	0.283919	0.441637	0.585026	0.470504	0.202718	0.382554	0.427493	0.178417	0.303127	0.152269	0.106802	0.262778	0.520358	0.209971	0.249796	0.692582
P01008	Antithrombin-III OS=Homo sapiens GN=SERPINC1 PE=1 SV=1	SERPINC1	209.088	55	23	52.6	8.1377	19.0437	15.7543	7.15824	13.4935	11.7098	7.80511	10.5761	12.5751	4.92339	12.6012	8.87433	17.6357	19.0393	20.6766	11.1196	14.5797	10.0759	15.0817	21.5635	21.7572	8.64503	14.7996	15.9094	7.69028	13.7277	15.038	15.9197	15.6082	20.1358	9.47618	13.558	18.6163	7.90396	11.4065	10.3399
P10809	60 kDa heat shock protein, mitochondrial OS=Homo sapiens GN=HSPD1 PE=1 SV=2	HSPD1	187.746	54	23	61	1.0134	8.6474	5.27657	2.60783	3.96168	1.88519	2.95518	4.67931	2.06679	0.410743	0.33105	0.280248	1.14985	0.510595	1.00507	1.22756	0.528344	1.29056	2.95351	3.66098	0.738725	3.48396	3.77692	1.35636	3.46931	2.69149	0.987799	3.86773	3.71075	2.52998	4.55783	3.74396	2.05478	4.14182	4.44839	4.31444
P49419-2	Isoform 2 of Alpha-aminoadipic semialdehyde dehydrogenase OS=Homo sapiens GN=ALDH7A1	ALDH7A1	186.071	68	23	55.3	0.115508	1.92777	1.7959	1.67787	3.43864	4.38795	1.54201	2.34551	4.83403	1.99179	3.33975	2.77969	8.6361	8.34909	9.00002	4.35735	2.9126	2.85882	1.04649	3.05565	5.31552	1.47018	4.54721	7.49258	1.65756	5.3722	7.52485	1.49264	1.43207	2.25259	1.95467	4.15693	6.65708	1.90758	3.14779	2.82597
P12814	Alpha-actinin-1 OS=Homo sapiens GN=ACTN1 PE=1 SV=2	ACTN1	182.763	54	23	103	0.101474	2.86744	2.29048	0.680797	0.206689	0.149728	0.759294	1.28019	0.120659	0.0462438	0.601451	0.0132902	0.0299442	0.427224	0.0598568	0.187838	0.597494	0.393809	3.35181	0.364574	0.102015	1.03525	0.309743	0.0439931	0.761463	0.206511	0.310433	2.31453	3.07118	0.447835	1.167	0.148652	0.0762124	0.973812	0.670796	0.640747
P08758	Annexin A5 OS=Homo sapiens GN=ANXA5 PE=1 SV=2	ANXA5	180.026	73	23	35.9	8.48575	19.8327	4.29816	14.4429	12.3946	8.31995	18.4696	24.6274	34.878	27.1271	30.6509	26.5366	29.0206	25.6914	25.0014	15.2736	41.0289	62.3686	18.1732	28.1727	31.3073	12.775	18.3985	29.54	23.6361	39.8923	31.0551	18.4139	20.8075	14.2632	13.7081	20.3468	26.7454	15.0071	20.6751	18.3322
P07996	Thrombospondin-1 OS=Homo sapiens GN=THBS1 PE=1 SV=2	THBS1	139.799	29	23	129.3	1.30451	9.53727	11.1654	1.15316	2.19382	1.19353	0.753464	3.60602	1.01655	1.42001	0.93264	1.94523	0.540173	0.705912	0.880494	0.509369	0.846674	0.545607	11.1511	4.87937	0.880781	0.747125	1.07513	1.02878	0.599663	0.604024	0.804978	4.91111	10.525	2.30245	0.377129	0.654581	0.984672	0.430694	0.704222	0.800391
P35908	Keratin, type II cytoskeletal 2 epidermal OS=Homo sapiens GN=KRT2 PE=1 SV=2	KRT2	195.715	59	22	65.4	4.41447	36.8979	4.14284	2.86938	7.87488	7.98894	3.0693	6.35109	4.73855	8.51829	4.84636	5.24779	2.34631	3.89815	3.27506	2.82366	4.72524	4.23266	6.43029	6.61652	3.20103	3.46	5.49162	3.92462	5.11781	5.91987	5.07004	5.4427	2.46763	2.56634	3.47852	5.3396	7.34832	4.59061	2.75685	9.08787
P07355	Annexin A2 OS=Homo sapiens GN=ANXA2 PE=1 SV=2	ANXA2	153.87	60	22	38.6	2.12564	4.29813	1.71482	6.95232	2.45176	3.31763	14.4287	7.64538	9.9835	6.07724	13.858	8.23461	12.382	17.7673	23.2918	12.3497	28.9041	40.612	9.11349	10.2694	9.24877	9.04509	7.22285	6.99419	15.8231	12.807	12.1198	5.31641	6.47631	2.51225	8.76752	6.99167	11.3447	7.0149	7.00914	8.10391
P13639	Elongation factor 2 OS=Homo sapiens GN=EEF2 PE=1 SV=4	EEF2	121.223	37	22	95.3	0.21408	2.01982	2.57126	1.48698	1.60876	2.2795	1.60068	1.0505	1.33178	0.143193	0.399082	0.158506	1.47893	0.561314	1.29728	0.96577	0.164471	0.739597	2.45636	0.9738	1.27248	1.58611	1.17077	1.70346	1.70579	0.927629	1.04106	2.88345	3.07419	1.63201	2.08873	1.19078	0.883438	1.93202	1.9525	1.99115
P34932	Heat shock 70 kDa protein 4 OS=Homo sapiens GN=HSPA4 PE=1 SV=4	HSPA4	95.969	40	22	94.3	0.0885182	1.03888	0.998667	0.572452	1.05414	1.00883	0.436484	0.569	0.908384	0.0259721	0.39303	0.0994395	1.03597	0.459428	0.830322	0.937197	0.584036	0.907894	0.663952	1.06801	0.972296	0.446357	0.864938	1.25524	0.515119	0.851737	0.929387	0.769556	0.791291	1.33856	0.539515	1.02593	0.9249	0.504866	0.772337	0.91973
P27816	Microtubule-associated protein 4 OS=Homo sapiens GN=MAP4 PE=1 SV=3	MAP4	85.241	29	22	120.9	2.73863	0.801848	0.746887	0.387837	1.16396	1.48314	0.140428	0.526853	0.784495	0.531575	1.09853	0.910479	0.870307	1.59029	0.94487	0.425802	0.616667	0.549594	0.706158	0.637449	1.06004	0.208336	0.538649	0.638691	0.317085	0.584713	1.02012	0.633209	0.564558	1.32134	0.215659	0.827959	1.01374	0.290231	0.505158	0.667039
P00558	Phosphoglycerate kinase 1 OS=Homo sapiens GN=PGK1 PE=1 SV=3	PGK1	172.339	61	21	44.6	1.69042	9.71336	7.49592	6.30648	15.0482	15.9127	5.29102	8.35512	17.2453	24.4128	31.8868	32.4692	30.8656	37.7988	27.0392	12.9234	13.8176	13.1032	5.36284	15.6734	24.319	4.80269	13.9693	26.4815	5.05472	14.6522	21.3011	7.55217	7.10432	11.8315	7.87137	16.3508	22.5514	7.09682	11.2321	10.1384
P12109	Collagen alpha-1(VI) chain OS=Homo sapiens GN=COL6A1 PE=1 SV=3	COL6A1	164.088	29	21	108.5	6.44156	2.62034	1.45038	3.73228	0.911991	0.498184	7.4024	1.49355	0.904351	1.65657	1.36587	1.11425	0.539499	0.518281	0.5542	0.941192	2.11389	1.56529	9.10338	1.31975	0.80923	5.62689	0.828403	0.507888	6.5017	1.19708	0.585121	5.15406	5.26929	0.799575	5.29703	0.8279	0.76349	4.94267	1.25907	0.555741
G5EA52	Protein disulfide isomerase family A, member 3, isoform CRA_b OS=Homo sapiens GN=PDIA3 PE=2 SV=1	PDIA3	152	56	21	54.9	11.9045	13.2635	12.002	5.90311	12.045	12.2877	5.80439	9.04483	14.4882	1.04099	6.13658	2.96653	11.4428	8.59926	11.49	9.18053	8.6768	11.2601	8.85948	17.2361	12.2595	5.97021	11.4249	12.7116	6.50635	5.8543	12.4698	9.78919	10.9122	16.1735	6.68499	12.0677	12.8167	6.66082	9.44132	9.39542
P07237	Protein disulfide-isomerase OS=Homo sapiens GN=P4HB PE=1 SV=3	P4HB	126.935	52	21	57.1	3.30935	9.6806	8.41836	1.61334	2.7726	1.60297	1.6694	3.21267	2.30701	0.528007	0.729254	0.478255	1.19258	0.547661	0.680569	2.1831	1.20564	2.38957	6.16771	4.97016	1.02157	1.97781	2.25225	1.20186	2.27875	1.85036	1.04039	5.19799	6.58378	4.90808	2.12324	2.19621	1.04266	2.08805	3.01432	3.02728
Q96KP4	Cytosolic non-specific dipeptidase OS=Homo sapiens GN=CNDP2 PE=1 SV=2	CNDP2	126.747	63	21	52.8	0.104307	1.31286	1.09102	0.772156	1.88034	1.87446	0.590818	1.07626	1.87207	1.09437	2.70624	1.93964	3.59806	4.58602	3.68894	1.91372	2.02701	1.09833	0.720215	2.18055	2.71481	0.628129	1.47549	3.34971	0.873189	1.99009	2.51338	0.903194	0.851712	1.79902	0.812402	1.96731	2.44404	0.778172	1.41874	1.34273
P21399	Cytoplasmic aconitate hydratase OS=Homo sapiens GN=ACO1 PE=1 SV=3	ACO1	126.239	40	21	98.3	0	1.43882	1.27787	0.613698	1.46239	1.40024	0.492479	0.817327	1.23875	1.53849	2.66552	2.30944	3.24987	2.92916	2.28065	1.43801	1.32509	1.14898	0.752653	1.64642	2.16734	0.397323	1.20936	2.21217	0.487554	1.42195	1.93569	0.866824	1.01765	1.66438	0.588802	1.26857	1.57353	0.525402	0.945818	1.01839
E9PBU3	Phosphoribosylaminoimidazolecarboxamide formyltransferase OS=Homo sapiens GN=ATIC PE=2 SV=1	ATIC	120.018	57	21	64.5	0.00910985	1.01041	1.07329	0.619904	1.42836	1.54249	0.539013	0.557248	1.6974	0.756075	2.17135	1.70454	3.28065	3.22823	2.58203	1.60355	1.58511	1.46849	0.48762	1.53006	2.09119	0.383549	1.25976	2.75414	0.404957	1.60824	2.08823	0.81307	0.680974	1.47876	0.505035	1.49078	1.94305	0.447079	1.01323	1.0782
P00367	Glutamate dehydrogenase 1, mitochondrial OS=Homo sapiens GN=GLUD1 PE=1 SV=2	GLUD1	116.773	53	21	61.4	0.0859369	0.865275	0.8297	0.642374	1.88811	1.87716	0.754978	1.19356	2.39633	0.747974	2.72321	1.70951	3.89697	3.1173	3.40872	2.54812	2.76436	2.99817	0.33663	2.01956	2.72541	0.823319	2.27449	3.04073	0.862249	2.10092	3.0864	0.829041	0.568232	1.4918	0.809675	2.04999	3.15654	0.771562	1.37473	1.40346
Q13228	Selenium-binding protein 1 OS=Homo sapiens GN=SELENBP1 PE=1 SV=2	SELENBP1	114.601	61	21	52.4	0.920037	1.72974	1.47399	1.45277	2.70746	3.27356	1.19167	2.08881	3.44188	4.20665	6.65899	5.86977	6.72343	6.88171	6.04916	4.41057	4.6944	3.54284	0.745509	2.86243	4.98244	0.910798	2.9213	5.76222	1.22028	3.42248	5.29318	1.24732	1.09195	1.6365	1.4231	3.15074	4.45468	1.33081	2.47889	2.25943
P08603	Complement factor H OS=Homo sapiens GN=CFH PE=1 SV=4	CFH	84.156	26	21	139	0.373278	0.422534	0.679438	0.232083	0.604141	0.717232	0.242072	0.374832	0.808408	0.394981	0.855869	0.79513	0.626057	0.698703	1.23625	0.869497	0.948575	1.15864	0.417363	0.697744	1.33868	0.224133	0.644287	0.79009	0.240358	0.898076	1.03786	0.470074	0.474519	1.69847	0.188974	0.667937	0.725978	0.326719	0.422316	0.578879
P08107	Heat shock 70 kDa protein 1A/1B OS=Homo sapiens GN=HSPA1A PE=1 SV=5	HSPA1A	251.764	63	20	70	3.72915	6.9159	7.22846	11.4521	14.3383	16.4824	11.0171	12.3237	17.2905	5.20791	8.86034	6.87424	16.5201	11.1089	15.9723	9.50598	6.34053	11.8194	6.92975	11.9036	12.771	12.3488	18.0668	16.9908	13.0167	13.4995	15.998	8.25953	7.86143	8.38602	14.0626	18.5596	16.016	13.3812	17.56	18.4677
P01009	Alpha-1-antitrypsin OS=Homo sapiens GN=SERPINA1 PE=1 SV=3	SERPINA1	145.641	59	20	46.7	15.3272	5.69357	7.81459	3.66929	6.37808	8.34609	2.10905	5.80413	4.79253	10.5971	10.5865	9.52631	7.42996	7.18637	8.90115	13.1789	12.3968	8.8354	6.08501	7.81344	9.70422	1.63128	3.15336	6.13028	3.37847	9.05915	7.38258	7.96539	7.71622	18.2852	2.31668	5.0388	6.73879	2.8081	3.92727	6.12836
P50454	Serpin H1 OS=Homo sapiens GN=SERPINH1 PE=1 SV=2	SERPINH1	122.277	58	20	46.4	1.1956	7.55964	6.41868	1.58003	0.921943	1.02823	1.81967	1.00993	0.866079	0.315719	0.895801	0.655947	0.947519	1.17357	0.851852	1.01613	1.33553	1.56055	11.4865	3.45606	1.55269	1.66209	0.979286	0.999629	2.26959	1.04109	0.583804	4.90342	7.48018	6.31535	1.11236	0.881315	1.0645	1.39741	0.913448	0.79569
P05091	Aldehyde dehydrogenase, mitochondrial OS=Homo sapiens GN=ALDH2 PE=1 SV=2	ALDH2	116.044	63	20	56.3	0.312241	2.40253	1.96332	1.98645	4.57974	5.46016	1.95829	3.11734	5.71361	5.94129	8.12842	7.03968	10.435	12.699	10.391	5.66295	3.06789	2.80276	1.02384	4.54009	5.52361	1.95048	5.41586	7.39942	2.16951	5.31561	6.92151	1.9203	1.36872	2.90271	2.49153	5.0731	9.20446	2.26462	3.71483	3.68176
P09960	Leukotriene A-4 hydrolase OS=Homo sapiens GN=LTA4H PE=1 SV=2	LTA4H	111.421	44	20	69.2	0.0404724	0.625594	0.870493	0.760516	1.64853	1.81181	0.611865	0.800376	1.56836	1.69519	4.1031	3.57713	4.22587	4.63309	3.27527	2.26401	2.17464	1.88328	0.481901	1.50988	2.61921	0.522139	1.5059	3.34502	0.553677	1.64799	2.54721	0.780646	0.757172	1.17937	0.849311	1.57077	2.28689	0.802388	1.37871	1.22848
Q9P2E9	Ribosome-binding protein 1 OS=Homo sapiens GN=RRBP1 PE=1 SV=4	RRBP1	94.759	22	20	152.4	0.349549	1.29128	1.07317	0.206312	0.408121	0.369796	0.212568	0.243379	0.512369	0.0197863	0.0394156	0.0513991	0.0338885	0.0540237	0.1453	0.137138	0.182463	0.570219	1.11397	1.22134	0.436368	0.28226	0.435083	0.203609	0.248177	0.322309	0.271311	0.873365	1.09741	1.17074	0.346029	0.523153	0.49303	0.280206	0.407541	0.423859
Q86UP2	Kinectin OS=Homo sapiens GN=KTN1 PE=1 SV=1	KTN1	73.655	22	20	156.2	0.533909	0.400069	0.311909	0.223907	0.354244	0.257134	0.184857	0.295578	0.453902	0	0.051379	0	0.182892	0.0359383	0.126882	0.302576	0.161254	0.322027	0.279376	0.466761	0.169156	0.36071	0.502406	0.211576	0.28248	0.439503	0.252638	0.247629	0.248414	0.294327	0.372497	0.449437	0.300769	0.270251	0.520324	0.486347
P13645	Keratin, type I cytoskeletal 10 OS=Homo sapiens GN=KRT10 PE=1 SV=6	KRT10	207.555	48	19	58.8	9.34595	44.8836	8.73853	6.59852	17.6169	26.9875	6.62481	13.5794	10.4201	19.0873	10.6695	10.8061	5.99224	9.48462	7.36029	6.67326	10.9023	10.8565	15.1634	17.9342	7.59041	8.74252	12.0591	8.9224	11.4921	12.4094	13.0173	9.83342	5.66114	6.27752	7.03533	11.2033	16.7215	8.70232	6.02131	19.2391
Q16555	Dihydropyrimidinase-related protein 2 OS=Homo sapiens GN=DPYSL2 PE=1 SV=1	DPYSL2	199.664	61	19	62.3	4.70925	2.69354	3.50148	1.84744	4.13613	4.06625	1.82932	2.71687	4.5284	1.64418	2.97343	1.7284	6.02859	4.34407	5.11198	4.5281	3.4911	4.18802	2.0249	4.00823	3.28956	2.22545	4.94877	5.05774	1.8777	3.68396	4.17841	2.73385	3.06043	3.95933	2.61969	5.63844	5.37823	2.28257	4.36353	3.94119
P06733	Alpha-enolase OS=Homo sapiens GN=ENO1 PE=1 SV=2	ENO1	188.868	73	19	47.1	2.48762	19.9018	15.7947	7.96135	19.6023	22.5133	6.27445	9.6682	22.4247	45.1123	53.8524	53.0706	45.3938	60.9314	40.4897	22.0977	29.6241	24.7907	12.9083	29.987	42.989	6.28231	18.4016	36.8166	6.86491	24.1998	30.3197	14.0842	15.3208	27.4542	9.69865	22.2627	32.4763	8.3697	15.1848	14.7009
P04844	Dolichyl-diphosphooligosaccharide--protein glycosyltransferase subunit 2 OS=Homo sapiens GN=RPN2 PE=1 SV=3	RPN2	136.692	55	19	69.2	0.441756	0.411684	0.280601	2.1041	0.285777	0.0978358	2.45841	0.671895	0.12251	0.0102247	0.0414225	0.0508146	0.0219281	0.0822022	0.0312429	0.182636	0.0394857	0.198779	1.55004	0.22854	0.105716	1.93627	0.13415	0.0922807	2.07773	0.321677	0.0694002	0.467878	1.01974	0.0226977	1.01329	0.183773	0.0822451	1.04975	0.252688	0.198183
Q9NZN4	EH domain-containing protein 2 OS=Homo sapiens GN=EHD2 PE=1 SV=2	EHD2	123.12	57	19	61.1	0.401656	0.376185	0.455672	3.04146	0.21782	0.147875	3.11058	1.11146	0.206399	0.0864567	0.104216	0.0814276	0.295355	0.142685	0.134685	0.539301	0.180151	0.620566	1.11533	0.240867	0.238218	2.96606	0.391011	0.197622	2.25272	0.430767	0.112007	0.865759	1.20276	0.146177	2.83298	0.33618	0.343714	2.85151	0.928796	0.772527
P22314	Ubiquitin-like modifier-activating enzyme 1 OS=Homo sapiens GN=UBA1 PE=1 SV=3	UBA1	122.053	30	19	117.8	0.0194354	1.18945	1.37511	2.26675	0.433582	0.145843	1.72502	0.89267	0.137239	0.0203225	0.0706335	0.052309	0.177042	0.0634647	0.0665059	0.393212	0.0296517	0.658986	2.51495	0.241475	0.182706	1.72558	0.382406	0.474625	1.79316	0.699458	0.15305	1.79644	2.23791	0.206234	1.80651	0.364466	0.231833	1.86164	1.22494	1.57911
Q16658	Fascin OS=Homo sapiens GN=FSCN1 PE=1 SV=3	FSCN1	116.195	52	19	54.5	0.0604007	1.94402	1.91903	0.531886	1.92808	2.48689	0.410888	0.69028	2.15513	3.18665	6.27299	5.79948	5.04807	5.85554	3.55975	2.27333	2.73305	2.2012	0.878818	3.07181	4.3681	0.410926	1.92822	3.47864	0.379884	1.58666	3.0713	1.43684	1.39489	3.00387	0.793969	2.09791	3.57252	0.495643	1.28436	1.47744
J9JID7	Lamin B2, isoform CRA_a OS=Homo sapiens GN=LMNB2 PE=3 SV=1	LMNB2	100.819	36	19	69.9	2.54818	0.983069	1.28894	6.26186	5.05921	3.5093	8.69776	4.16415	7.55655	1.0426	2.03729	1.1557	2.80384	1.90253	2.3064	6.764	6.18316	8.6914	1.56756	5.62129	3.39842	7.00128	5.91433	3.1447	7.4838	4.51428	3.43945	3.03034	1.74387	0.873443	4.81604	5.43515	4.76669	6.13467	6.24916	7.74056
P36871	Phosphoglucomutase-1 OS=Homo sapiens GN=PGM1 PE=1 SV=3	PGM1	98.524	53	19	61.4	0.643605	1.7886	1.899	1.37474	2.39409	2.74898	1.10727	1.00713	1.97484	2.82915	3.76821	2.94936	5.34755	3.80722	3.40999	2.73936	1.81796	1.78356	1.75714	2.35927	3.01241	0.975507	2.06476	3.73986	1.03738	1.73535	2.1167	1.81637	2.14264	2.45647	1.56217	2.12393	2.83915	1.15384	1.84687	2.08604
Q7KZF4	Staphylococcal nuclease domain-containing protein 1 OS=Homo sapiens GN=SND1 PE=1 SV=1	SND1	97.636	30	19	101.9	0.0436231	0.110203	0.222632	0.80731	0.173948	0.201855	0.963977	0.267935	0.237001	0.0469652	0.0445393	0.0401695	0.0889704	0.0744328	0.0771742	0.256428	0.117102	0.449676	0.780411	0.198114	0.0916079	0.983136	0.358285	0.100884	0.948868	0.197422	0.134826	0.595171	0.581046	0.0803135	0.825008	0.22473	0.143143	0.890684	0.482337	0.394089
B4E1Z4	Complement factor B OS=Homo sapiens GN=CFB PE=2 SV=1	CFB	62.264	18	19	140.9	0.435483	0.445755	0.882243	0.389581	0.744769	0.874687	0.338585	0.355166	0.788788	0.730906	1.39564	1.24678	0.717371	0.807608	0.890467	1.10148	0.823553	0.767224	0.561338	0.735762	0.977802	0.38733	0.581956	0.600738	0.360815	0.716028	0.759705	0.785007	0.662372	1.73095	0.315225	0.628366	0.514649	0.460886	0.518671	0.590787
O75083	WD repeat-containing protein 1 OS=Homo sapiens GN=WDR1 PE=1 SV=4	WDR1	141.159	54	18	66.2	0.0520793	2.40232	2.0893	0.554751	1.64816	1.75694	0.543428	1.24278	2.38449	1.75412	4.5323	3.81606	4.81719	5.06434	4.23262	2.1617	3.03966	2.75548	1.10268	3.07198	4.57891	0.526375	1.99809	3.72763	0.60683	2.37879	3.65901	1.66385	1.60246	3.74922	0.904469	2.37696	3.42829	0.795364	1.64235	1.54274
P05023	Sodium/potassium-transporting ATPase subunit alpha-1 OS=Homo sapiens GN=ATP1A1 PE=1 SV=1	ATP1A1	140.046	28	18	112.8	0.0316974	0.374649	0.135512	1.8227	0.194567	0.165816	2.18123	0.306972	0.151174	0.192254	0.1606	0.120456	0.404304	0.247416	0.23198	0.619661	0.0974596	0.270074	1.13353	0.254721	0.15779	2.10107	0.314711	0.216146	1.90988	0.59326	0.122084	0.433593	0.593011	0.169414	1.28233	0.357834	0.352119	1.33038	0.486668	0.494873
P35237	Serpin B6 OS=Homo sapiens GN=SERPINB6 PE=1 SV=3	SERPINB6	124.278	65	18	42.6	0.293015	1.28303	1.84968	1.87925	3.49363	3.73815	1.51098	1.43848	2.85253	0.928215	2.2985	1.68785	6.39377	5.54538	5.99794	4.04251	2.42978	2.90285	0.969208	2.63597	3.46758	1.33294	2.96389	5.80308	1.54254	2.92557	3.78019	1.42091	1.38793	2.42505	1.70578	3.2883	3.77719	1.65617	2.78598	2.28182
P24752	Acetyl-CoA acetyltransferase, mitochondrial OS=Homo sapiens GN=ACAT1 PE=1 SV=1	ACAT1	119.011	61	18	45.2	0.0615638	0.910489	0.679017	0.851567	2.11977	2.46866	0.946337	1.62877	2.82691	0.469712	1.02235	1.16639	1.64863	2.64554	3.16359	0.847223	1.44772	2.84635	0.530181	2.4973	2.09038	1.03019	2.95336	2.81212	1.13843	2.10429	2.44814	0.939838	0.755308	1.23048	1.37135	2.25332	4.13555	1.41071	1.87174	2.16942
P30041	Peroxiredoxin-6 OS=Homo sapiens GN=PRDX6 PE=1 SV=3	PRDX6	103.178	68	18	25	0.809366	5.09985	5.48556	4.71041	10.6531	10.8546	3.63835	4.21163	8.85816	5.85405	10.0567	7.00724	21.3068	19.1767	17.28	9.95698	4.83017	4.88416	3.33204	7.2559	11.054	3.0949	8.70703	16.4239	3.71525	8.20863	9.3313	4.40724	4.72504	6.71041	5.16916	9.59394	12.3099	4.24063	7.28478	7.33559
Q14764	Major vault protein OS=Homo sapiens GN=MVP PE=1 SV=4	MVP	85.017	35	18	99.3	0.00765737	0.493723	0.241239	0.581666	0.307941	0.141756	0.92914	0.454464	0.193998	0.0320803	0.0149825	0.016271	0.0600992	0.0278481	0.0340194	0.163665	0.028331	0.206924	0.481078	0.315226	0.0262627	0.720598	0.309711	0.16883	0.733841	0.468258	0.0586486	0.433704	0.432149	0.0651948	0.663099	0.423384	0.1648	0.611496	0.49922	0.541847
P11047	Laminin subunit gamma-1 OS=Homo sapiens GN=LAMC1 PE=1 SV=3	LAMC1	79.794	18	18	177.5	0.421135	1.79212	0.705224	0.143845	0.307115	0.209761	0.215654	0.494936	0.389846	0.135497	0.187529	0.176309	0.145007	0.107158	0.135233	0.120093	0.440034	0.291396	0.80775	0.823456	0.381287	0.232548	0.267518	0.317492	0.281215	0.439996	0.263553	0.592767	0.60386	0.896121	0.154641	0.254594	0.351522	0.11874	0.214572	0.203248
Q16531	DNA damage-binding protein 1 OS=Homo sapiens GN=DDB1 PE=1 SV=1	DDB1	77.928	20	18	126.9	0	0.547904	0.431299	0.326159	0.812352	0.727894	0.275634	0.515824	0.868646	0.306777	1.08261	0.690889	1.09331	1.08458	1.09782	0.754856	1.09301	0.876094	0.25186	0.832303	0.846352	0.404327	0.743473	1.06239	0.451057	0.86402	0.903525	0.41309	0.370393	0.564746	0.441437	0.639026	0.968946	0.386699	0.631719	0.662868
P12110	Collagen alpha-2(VI) chain OS=Homo sapiens GN=COL6A2 PE=1 SV=4	COL6A2	157.249	26	17	108.5	6.82323	2.06	1.46035	3.19187	1.03179	0.541133	5.51416	1.23098	0.690811	0.788635	0.638029	0.408336	0.223314	0.219307	0.137233	0.653301	0.964739	0.926806	7.20762	1.13315	0.410871	4.41054	0.673256	0.26967	5.18629	1.27327	0.317229	4.31018	4.0554	0.65599	3.79714	0.784701	0.407071	3.80459	1.03249	0.672729
P13010	X-ray repair cross-complementing protein 5 OS=Homo sapiens GN=XRCC5 PE=1 SV=3	XRCC5	144.62	45	17	82.7	0.121095	0.341638	0.988686	1.9467	0.551942	0.433023	2.30626	0.530724	0.501864	0.0740876	0.0810708	0.0380307	0.366511	0.155675	0.302612	1.06035	0.206649	0.58429	1.12731	0.314656	0.132021	2.10799	1.32897	0.536127	1.96621	0.624612	0.217148	1.64266	1.31947	0.184358	2.14151	0.784278	0.347387	2.02281	1.67591	1.91072
P25705	ATP synthase subunit alpha, mitochondrial OS=Homo sapiens GN=ATP5A1 PE=1 SV=1	ATP5F1A	142.109	41	17	59.7	1.32062	5.68882	3.3735	5.76187	6.025	4.69335	6.32638	5.83938	4.11447	3.05011	2.5193	1.43257	4.86266	3.20366	3.3432	3.64512	3.08017	3.04264	4.33603	5.78179	1.6065	6.75809	6.03108	3.08416	6.39144	4.96794	2.22128	4.10451	4.34894	1.78055	6.49248	7.43789	5.11284	5.81461	5.23116	3.83885
Q9Y6C2	EMILIN-1 OS=Homo sapiens GN=EMILIN1 PE=1 SV=2	EMILIN1	122.607	30	17	106.6	2.70344	3.40222	1.66247	0.806333	1.83549	0.783538	1.21151	2.11325	2.15118	1.6118	1.4131	0.929477	0.534872	0.339491	0.440147	0.619339	1.25026	0.760813	2.1176	2.67353	1.07474	1.06597	1.2938	0.654184	1.64252	2.21522	0.870101	2.41862	1.71215	1.48488	1.07699	1.92113	1.14909	1.40847	1.54111	1.26319
P27797	Calreticulin OS=Homo sapiens GN=CALR PE=1 SV=1	CALR	117.202	69	17	48.1	4.04932	7.2609	6.83853	2.34628	4.05344	2.58677	2.62096	3.12509	2.86515	0.243269	0.390776	0.236112	1.61919	0.377224	0.905242	4.43113	1.58423	3.76278	4.49576	5.04327	1.87059	3.00552	4.06804	2.01576	3.26921	3.5713	1.41015	4.79254	5.19932	8.78034	3.14271	3.27773	1.66649	3.17341	4.08429	4.32328
P13667	Protein disulfide-isomerase A4 OS=Homo sapiens GN=PDIA4 PE=1 SV=2	PDIA4	111.515	38	17	72.9	1.59109	1.78622	2.71081	1.09822	1.01209	0.594553	0.963133	0.851395	0.649213	0.178478	0.149538	0.095496	0.146244	0.13788	0.151756	0.758189	0.35141	1.26652	2.34534	1.08453	0.152426	1.31641	1.09282	0.309796	1.30236	0.478208	0.207868	2.11973	2.58369	1.40198	1.05891	0.799596	0.212813	1.01252	1.30995	1.58789
P04083	Annexin A1 OS=Homo sapiens GN=ANXA1 PE=1 SV=2	ANXA1	105.541	55	17	38.7	2.05458	4.17848	1.0325	2.70525	2.28371	1.59008	3.16548	4.9715	4.13358	4.55412	3.82897	2.94675	2.79664	1.96732	1.23551	3.15918	5.71911	10.4189	4.80602	5.3562	2.5218	2.61068	2.56081	2.12666	2.60421	3.77432	2.28928	4.04725	4.96745	1.50107	2.78134	2.6389	3.30208	2.21921	3.00851	3.14746
P13591-1	Isoform 2 of Neural cell adhesion molecule 1 OS=Homo sapiens GN=NCAM1	NCAM1	102.603	32	17	93.3	1.80001	0.164231	0.0744064	1.04804	0.965562	0.186654	1.36198	1.08715	0.436979	0.118935	0.0443512	0.0585501	0.455477	0.437438	0.394778	0.3511	0.226137	0.313893	0.222854	0.541629	0.133152	1.69065	0.771262	0.320739	1.64542	1.88298	0.277312	0.555984	0.308541	0.0162157	1.62439	1.03957	0.497614	1.64268	1.18519	0.482234
P38646	Stress-70 protein, mitochondrial OS=Homo sapiens GN=HSPA9 PE=1 SV=2	HSPA9	101.954	38	17	73.6	0.594462	1.57527	1.54091	1.32267	1.47901	1.36252	1.3833	1.40017	1.49546	0.245202	0.515994	0.349958	1.10208	0.637812	1.01051	1.50547	0.764681	1.80155	1.09113	1.25213	0.781002	1.64233	1.69362	1.26059	1.69499	1.22784	0.919857	1.34794	1.32524	1.49178	1.74881	1.67272	1.075	1.65622	2.01735	2.08707
P11766	Alcohol dehydrogenase class-3 OS=Homo sapiens GN=ADH5 PE=1 SV=4	ADH5	100.083	67	17	39.7	0.113075	2.01746	2.15128	1.55881	4.50809	5.25242	1.30999	2.29553	5.35211	4.36118	8.35047	7.36132	11.8963	13.2455	10.3433	5.35357	4.61995	4.19446	1.06165	4.11035	7.3618	1.01407	4.22125	9.72536	1.2296	4.69355	8.05976	1.75133	1.43244	3.3691	1.79655	4.66018	6.74793	1.68442	3.66596	3.81441
P39060	Collagen alpha-1(XVIII) chain OS=Homo sapiens GN=COL18A1 PE=1 SV=5	COL18A1	87.793	14	17	178.1	2.94844	0.83274	0.346636	0.921696	0.393486	0.213595	1.0737	0.626887	0.380503	0.189638	0.297996	0.449583	0.34699	0.301906	0.291174	0.262415	0.926871	0.597878	0.951427	0.76581	0.292481	1.11974	0.43003	0.263455	0.769842	0.388971	0.298229	0.577765	0.659603	0.412965	0.637513	0.335027	0.564171	0.684002	0.571363	0.594715
P20700	Lamin-B1 OS=Homo sapiens GN=LMNB1 PE=1 SV=2	LMNB1	86	37	17	66.4	0.443643	0.439136	0.442559	1.42661	1.01139	0.652246	1.94092	1.04491	1.44119	0.118171	0.266051	0.13867	0.455002	0.261434	0.367834	1.37088	1.85031	2.29666	0.64721	1.20004	0.682986	1.74927	1.16223	0.578172	1.89113	0.914163	0.584977	0.698708	0.511968	0.408164	1.02969	1.00956	0.779793	1.36551	1.35401	1.57273
B7ZKJ8	35 kDa inter-alpha-trypsin inhibitor heavy chain H4 OS=Homo sapiens GN=ITIH4 PE=2 SV=1	ITIH4	81.355	28	17	103.8	0.595267	0.583616	0.949459	0.374132	0.391981	0.390591	0.270377	0.295657	0.249564	0.291971	0.226378	0.209097	0.228925	0.10842	0.248346	0.779968	0.285365	0.333229	0.919582	0.436918	0.331841	0.221637	0.260528	0.228934	0.338328	0.490301	0.164731	1.0365	1.0775	0.864532	0.256492	0.3476	0.249074	0.288749	0.412862	0.435566
Q9ULA0	Aspartyl aminopeptidase OS=Homo sapiens GN=DNPEP PE=1 SV=1	DNPEP	69.065	57	17	52.4	0.318658	0.501696	0.518534	0.559912	1.13952	1.35085	0.359439	0.632302	1.0126	0.391334	0.859862	0.55032	1.85099	1.09946	1.77443	1.2071	0.89098	0.859274	0.413008	0.832492	1.25635	0.52005	1.18481	1.76624	0.520458	1.15415	1.20948	0.466038	0.424073	0.675049	0.595911	1.07739	1.30378	0.570874	0.88814	0.92997
Q9H4A4	Aminopeptidase B OS=Homo sapiens GN=RNPEP PE=1 SV=2	RNPEP	68.818	39	17	72.5	0.0627993	0.359732	0.416958	0.304969	0.622335	0.755964	0.22801	0.237029	0.678573	0.367117	0.927145	0.680283	1.44312	0.927646	0.893645	0.558764	0.461488	0.410026	0.253261	0.673717	1.02721	0.152061	0.627329	1.15839	0.189722	0.590547	0.866496	0.337053	0.319483	0.610834	0.332666	0.570881	0.845266	0.239907	0.413382	0.541028
P11142	Heat shock cognate 71 kDa protein OS=Homo sapiens GN=HSPA8 PE=1 SV=1	HSPA8	197.935	56	16	70.9	1.3412	9.95433	7.88519	4.35146	6.41255	6.07785	4.06737	5.24664	6.87241	2.79616	4.0296	2.93039	6.667	5.04481	6.80215	6.3562	5.84945	7.49367	6.87029	9.1601	7.06463	4.92581	6.98801	6.52422	5.06259	7.03257	5.91785	6.54232	8.14688	9.52118	6.00232	6.86376	7.1325	5.20317	6.98677	6.70009
Q99536	Synaptic vesicle membrane protein VAT-1 homolog OS=Homo sapiens GN=VAT1 PE=1 SV=2	VAT1	135.414	56	16	41.9	1.49276	1.14799	1.08905	5.26889	2.84784	0.885429	5.87089	3.3195	1.5265	0.560953	0.460013	0.318346	1.22607	0.846322	0.843934	1.68126	0.695074	1.25655	2.15319	1.37035	0.453587	5.80232	3.07713	0.848935	5.72714	3.28895	0.565029	2.77744	2.67423	0.170072	6.2106	3.35398	1.10738	6.15432	4.92051	2.5629
Q07065	Cytoskeleton-associated protein 4 OS=Homo sapiens GN=CKAP4 PE=1 SV=2	CKAP4	110.568	33	16	66	3.6494	2.92969	1.98983	0.975582	1.2979	0.404436	1.05167	1.31828	0.798827	0.0248259	0.109588	0.0510518	0.133708	0.0821257	0.0634085	0.335522	0.349142	0.453281	3.45025	1.92931	0.332823	1.47757	0.825536	0.189408	1.53344	0.936593	0.27756	1.62683	2.65852	0.797948	1.18149	0.720516	0.315284	1.15648	0.90729	0.580658
P07099	Epoxide hydrolase 1 OS=Homo sapiens GN=EPHX1 PE=1 SV=1	EPHX1	98.562	56	16	52.9	0.0970863	0.469098	0.317871	2.30635	0.561285	0.121829	2.69128	1.21018	0.164801	0.185125	0.211549	0.188298	0.159521	0.12757	0.16219	0.371042	0.18379	0.484508	1.13756	0.262467	0.129805	2.59934	0.446111	0.166598	2.56637	0.820274	0.0963265	1.07478	1.13131	0.116022	2.33085	0.415094	0.167929	2.22626	0.998151	0.503535
P21589	5'-nucleotidase OS=Homo sapiens GN=NT5E PE=1 SV=1	NT5E	94.819	43	16	63.3	1.70139	0.684409	0.348148	1.85849	1.4511	1.34438	2.33826	0.908448	1.85094	0.889506	2.75236	2.28616	2.05572	3.09086	2.11275	2.56558	4.15942	4.09671	0.977899	2.07546	1.79556	1.60694	1.43836	1.23599	1.68206	1.78763	1.70314	0.862304	1.16194	0.58977	1.35863	1.97823	1.59266	1.19716	1.21206	0.657576
P04843	Dolichyl-diphosphooligosaccharide--protein glycosyltransferase subunit 1 OS=Homo sapiens GN=RPN1 PE=1 SV=1	RPN1	91.597	38	16	68.5	0.20261	0.378308	0.337355	2.0492	0.323559	0.110895	2.14984	0.628031	0.147988	0.101307	0.156224	0.148555	0.187259	0.192414	0.183142	0.234027	0.113131	0.251022	1.67156	0.170519	0.158076	1.85605	0.201258	0.149791	1.7279	0.355003	0.104502	0.682794	1.05953	0.0822018	1.45141	0.163641	0.171076	1.09716	0.424547	0.213462
P00738	Haptoglobin OS=Homo sapiens GN=HP PE=1 SV=1	HP	86.435	54	16	45.2	1.63119	1.95119	2.39873	0.271692	0.968591	1.17723	0.171628	0.433373	0.818615	6.55322	2.78688	3.88829	1.34547	1.9261	2.16055	1.14901	2.22266	1.47469	1.34802	2.39138	4.05157	0.0882879	0.677323	1.19409	0.198383	1.33545	1.97203	2.36575	2.08043	6.90182	0.155269	0.587651	1.39419	0.271327	0.398689	0.551479
P23526	Adenosylhomocysteinase OS=Homo sapiens GN=AHCY PE=1 SV=4	AHCY	85.177	44	16	47.7	0.195067	2.47409	2.13913	1.4133	3.40445	3.19803	1.09855	1.75425	2.95165	3.14741	5.5997	4.70592	7.2055	7.95142	6.47637	3.29219	2.90037	2.82423	1.58983	3.43032	4.52768	1.10623	2.59583	5.41095	1.49026	3.31733	4.26094	1.72933	1.88858	3.16432	1.47355	3.19715	4.37393	1.51359	2.48457	2.56295
Q08211	ATP-dependent RNA helicase A OS=Homo sapiens GN=DHX9 PE=1 SV=4	DHX9	76.951	21	16	140.9	0.261021	0.151431	0.125913	0.746783	0.17371	0.134876	1.02785	0.432359	0.290141	0.244297	0.123413	0.117214	0.157322	0.0554926	0.0747754	0.328699	0.167909	0.236531	0.604564	0.173652	0.0868237	0.888566	0.318925	0.145289	0.852051	0.19873	0.0961689	0.335216	0.449116	0.0420526	0.683726	0.188278	0.154968	0.647006	0.212334	0.34691
P00505	Aspartate aminotransferase, mitochondrial OS=Homo sapiens GN=GOT2 PE=1 SV=3	GOT2	74.813	42	16	47.5	0.0624028	1.62981	1.15851	0.729298	1.25135	1.42461	0.644878	1.13838	1.94513	5.72934	4.80782	6.06911	4.33725	5.49265	4.09117	2.45807	3.52195	2.68801	0.767537	2.19478	2.76915	0.971355	1.62941	3.12174	1.07455	1.69079	2.60902	0.930371	0.872342	1.92638	1.01396	1.60124	3.79382	0.836452	1.45035	1.45219
Q9Y4L1	Hypoxia up-regulated protein 1 OS=Homo sapiens GN=HYOU1 PE=1 SV=1	HYOU1	66.445	26	16	111.3	0.495261	0.552312	0.288722	0.247586	0.332171	0.212605	0.27636	0.272671	0.228776	0.0359226	0.0368215	0.0308352	0.0979764	0.0855138	0.089988	0.117815	0.104541	0.209901	0.645458	0.45212	0.0815296	0.318214	0.182363	0.0646918	0.371644	0.219969	0.220188	0.43028	0.525828	0.210845	0.317984	0.158543	0.28759	0.390545	0.292177	0.221817
P11586	C-1-tetrahydrofolate synthase, cytoplasmic OS=Homo sapiens GN=MTHFD1 PE=1 SV=3	MTHFD1	54.729	29	16	101.5	0	0.44943	0.402259	0.304938	0.452214	0.434496	0.388197	0.398667	0.624254	0.00655951	0.256649	0.19042	0.451512	0.430335	0.451218	0.269117	0.120472	0.181943	0.329132	0.500651	0.451675	0.311231	0.428505	0.583173	0.365521	0.327483	0.325736	0.348289	0.271254	0.44316	0.3583	0.526223	0.536938	0.284639	0.440449	0.286729
P46939	Utrophin OS=Homo sapiens GN=UTRN PE=1 SV=2	UTRN	49.773	7	16	394.2	0.0163691	0.0258608	0.015358	0.174418	0.013536	0.0147194	0.153917	0.0761632	0.0424166	0	0.00716952	0	0.00679886	0.00545921	0.00268173	0.0305277	0	0.0418623	0.0609421	0.0326586	0.0100576	0.16782	0.114465	0.0174164	0.118949	0.0259378	0.0109855	0.0334771	0.0658823	0.00939676	0.141082	0.0219654	0	0.167381	0.138717	0.118918
P35555	Fibrillin-1 OS=Homo sapiens GN=FBN1 PE=1 SV=3	FBN1	45.59	7	16	312	1.03111	0.944365	0.364045	0.164474	0.549432	0.368117	0.217064	0.529245	1.08511	1.03624	0.568662	0.422708	0.455065	0.376608	0.371894	0.248103	0.944731	0.35946	0.347683	0.667014	0.668088	0.221546	0.859492	0.540783	0.344908	1.04036	0.558731	0.547955	0.230878	0.520558	0.230375	0.684059	0.622847	0.29343	0.324459	0.260444
O75874	Isocitrate dehydrogenase [NADP] cytoplasmic OS=Homo sapiens GN=IDH1 PE=1 SV=2	IDH1	135.291	57	15	46.6	0.579534	2.19523	2.31322	2.26828	3.31587	3.332	2.11644	2.25605	3.2812	0.429325	1.30382	1.36778	5.05417	3.8055	4.80841	3.76455	2.22309	3.09074	1.64617	2.38755	2.29189	1.75701	3.68799	6.20654	2.03678	3.16957	2.99497	2.04887	2.24711	1.96965	2.84336	3.60529	3.2673	2.46289	3.27238	3.30227
P60174-1	Isoform 2 of Triosephosphate isomerase OS=Homo sapiens GN=TPI1	TPI1	132.6	69	15	26.7	3.93647	8.81443	6.8427	4.60136	10.7084	11.6491	3.43103	6.11767	10.6354	31.2999	34.512	32.8859	23.3375	38.1539	21.7008	10.6386	14.055	11.4379	5.05956	12.1731	18.99	3.53683	9.262	19.1561	4.42485	13.3983	16.3462	6.1122	6.05415	10.9597	4.68725	13.347	16.3245	4.72957	7.98773	7.94795
P07195	L-lactate dehydrogenase B chain OS=Homo sapiens GN=LDHB PE=1 SV=2	LDHB	121.442	57	15	36.6	0.73568	7.69241	6.60013	3.49351	7.89682	8.42333	2.7988	4.4225	8.14904	5.20253	13.6977	10.0152	16.9547	17.7347	15.0278	8.31251	9.36614	7.47198	4.32611	10.7717	12.1002	2.47465	6.42145	13.7639	3.37811	8.05107	11.1192	5.06793	5.60284	10.2582	3.94192	7.38855	10.9993	3.59491	6.15359	5.78294
P00390	Glutathione reductase, mitochondrial OS=Homo sapiens GN=GSR PE=1 SV=2	GSR	102.702	57	15	56.2	0.0353211	1.15317	1.04928	0.640295	1.44605	1.69741	0.457032	0.645253	1.51582	1.16763	2.17688	1.72514	2.92111	3.5112	2.56912	1.27234	1.43051	1.50759	0.718388	1.90838	2.27235	0.502107	1.31212	2.55859	0.514973	1.64021	2.0572	0.773626	0.848401	1.71516	0.6784	1.60284	2.29401	0.647221	1.12197	1.26311
P27338	Amine oxidase [flavin-containing] B OS=Homo sapiens GN=MAOB PE=1 SV=3	MAOB	101.31	43	15	58.7	0.0464324	0.169945	0.0686119	3.62523	0.377373	0.0786866	4.47909	1.45488	0.0993145	0.0426373	0.10926	0.0458106	0.0950125	0.0391968	0.0594872	0.742343	0.30168	0.892098	1.44742	0.142931	0.080651	4.36543	0.214028	0.0644369	4.07079	0.707208	0.0428031	1.16363	1.28489	0.0336461	4.18005	0.408459	0.0989041	3.43281	0.472684	0.166883
P04040	Catalase OS=Homo sapiens GN=CAT PE=1 SV=3	CAT	80.026	43	15	59.7	0.125408	1.20842	0.690134	0.399603	0.770429	0.798223	0.259144	0.987239	0.885561	0.559114	0.944648	0.852326	1.40581	1.36743	1.53753	0.70398	1.44422	0.983461	0.463254	1.08902	0.930469	0.357367	0.728639	1.11306	0.456988	0.983427	1.27025	0.51604	0.422276	0.986492	0.350916	0.65779	1.16594	0.33995	0.596564	0.582721
P00338	L-lactate dehydrogenase A chain OS=Homo sapiens GN=LDHA PE=1 SV=2	LDHA	75.478	57	15	36.7	0.211798	4.65873	3.95025	0.985392	2.21271	2.56762	0.629256	1.43225	2.32369	2.04501	5.1718	4.01352	4.63583	3.83798	3.52887	2.7451	3.18752	2.32377	2.18477	4.9591	5.96419	0.470122	1.95862	3.94838	0.538143	1.91433	2.78077	3.05623	3.42478	5.68976	0.837926	1.74609	3.40079	0.869336	1.49349	1.59282
D6RF35	Vitamin D-binding protein OS=Homo sapiens GN=GC PE=2 SV=1	GC	73.128	41	15	53	0.574381	0.714217	1.05297	0.476206	1.06948	1.69552	0.241489	0.624876	1.17925	2.85291	2.17797	2.02282	1.28511	1.40848	1.4868	1.97921	2.09393	1.46134	0.541558	0.878624	1.67951	0.158087	0.418188	1.08309	0.352602	1.4408	1.30072	0.906935	0.756297	1.72234	0.189375	0.811274	0.806125	0.285784	0.399322	0.822941
Q13308	Inactive tyrosine-protein kinase 7 OS=Homo sapiens GN=PTK7 PE=1 SV=2	PTK7	72.844	25	15	118.3	0.0321211	0.211299	0.28637	0.389661	0.351616	0.350823	0.541739	0.109986	0.438361	0.352808	0.375057	0.371872	0.52998	0.673047	0.510174	0.285961	0.345963	0.36202	0.373432	0.416335	0.405917	0.601485	0.492475	0.440472	0.49994	0.455098	0.276071	0.498483	0.398539	0.350565	0.406398	0.398499	0.44978	0.292072	0.523757	0.360514
P17987	T-complex protein 1 subunit alpha OS=Homo sapiens GN=TCP1 PE=1 SV=1	TCP1	70.796	42	15	60.3	0.0428963	0.103783	0.169311	0.782103	0.0684526	0.0607853	0.971055	0.187228	0.0741449	0.0505435	0.0293383	0.0362483	0.038412	0.0341906	0.0216781	0.0134346	0.0122822	0.0555093	0.647596	0.0570802	0.056942	0.614688	0.0912773	0.034358	0.722735	0.068605	0.074485	0.451074	0.425767	0.0209001	0.522903	0.106216	0.059106	0.565826	0.122291	0.144416
Q12906	Interleukin enhancer-binding factor 3 OS=Homo sapiens GN=ILF3 PE=1 SV=3	ILF3	68.255	23	15	95.3	0.0840361	0.117703	0.218005	0.936409	0.173188	0.0883523	1.3824	0.267203	0.200974	0.0795332	0.0784604	0.0842346	0.0685542	0.119132	0.0693261	0.325108	0.135292	0.377659	0.582467	0.188548	0.150873	1.38256	0.235568	0.0712423	1.02693	0.135767	0.0829117	0.438189	0.520958	0.0356353	0.768562	0.156826	0.134857	0.912335	0.432374	0.341314
G3XAD8	Stress-induced-phosphoprotein 1 OS=Homo sapiens GN=STIP1 PE=2 SV=1	STIP1	65.82	28	15	68	1.33869	1.00988	0.786419	0.742962	1.10113	0.971008	0.66707	0.936173	1.10795	0.0895635	0.289037	0.126446	0.776527	0.271678	0.565611	0.96671	0.46472	1.00447	0.739581	1.05257	0.574257	0.731993	1.10185	0.780061	0.843568	0.620712	0.668794	0.732394	0.831964	0.867188	0.987948	1.15492	0.848493	0.868201	1.30836	1.45375
P02647	Apolipoprotein A-I OS=Homo sapiens GN=APOA1 PE=1 SV=1	APOA1	62.125	50	15	30.8	47.4932	11.8541	15.1416	5.36492	6.65166	4.58179	2.74471	7.0433	4.03362	2.26233	0.625898	0.519044	0.771316	0.272843	0.322365	3.90805	1.12096	2.02194	9.93781	9.27258	1.02807	1.97624	3.25136	0.584706	4.69133	9.63386	1.25791	12.4173	12.1212	5.61512	2.41161	3.83655	0.814214	3.47199	3.93158	6.52721
P28838	Cytosol aminopeptidase OS=Homo sapiens GN=LAP3 PE=1 SV=3	LAP3	56.826	39	15	56.1	0.0528436	0.762704	0.723955	0.212039	0.452097	0.17973	0.101783	0.257288	0.244344	0.6808	0.664409	0.59471	0.711218	0.806981	0.610965	0.321261	0.760813	0.279491	0.444632	0.466893	0.574636	0.139799	0.322261	0.559152	0.139544	0.300151	0.398705	0.523915	0.511918	0.849603	0.181227	0.291643	0.411746	0.146309	0.281736	0.277306
Q9UQE7	Structural maintenance of chromosomes protein 3 OS=Homo sapiens GN=SMC3 PE=1 SV=2	SMC3	54.493	17	15	141.5	0.0382749	0.0703992	0.0602083	0.412379	0.0980786	0.151947	0.520208	0.0718095	0.176434	0.109714	0.143902	0.102765	0.241205	0.197259	0.151088	0.105577	0.0402676	0.103976	0.202667	0.107837	0.173472	0.430962	0.130549	0.229814	0.384587	0.0972542	0.158265	0.0782735	0.0684222	0.0597167	0.255402	0.115953	0.0736418	0.30911	0.0738071	0.0815593
P50990	T-complex protein 1 subunit theta OS=Homo sapiens GN=CCT8 PE=1 SV=4	CCT8	46.267	32	15	59.6	0.173108	0.576962	0.676723	0.854242	0.276299	0.184959	1.03686	0.514174	0.209016	0.0322306	0.0433017	0.0431272	0.0616357	0.0406546	0.0616484	0.179388	0.0459766	0.214396	0.820765	0.271275	0.102961	0.958759	0.316876	0.136327	1.07082	0.302271	0.127975	0.764935	0.863034	0.204192	0.851324	0.261764	0.15286	0.938022	0.493185	0.496158
P04406	Glyceraldehyde-3-phosphate dehydrogenase OS=Homo sapiens GN=GAPDH PE=1 SV=3	GAPDH	227.864	67	14	36	2.26645	20.8336	15.6258	8.96317	21.8668	24.1198	8.05371	11.8814	23.8568	21.769	31.467	32.1343	35.9241	44.4984	35.1945	18.4448	22.8592	18.564	10.7833	30.337	34.7429	6.11431	23.6526	31.0792	7.04738	27.3633	30.243	13.312	13.3116	22.0492	10.2618	25.8595	26.0719	10.0605	16.3196	16.7751
P50440	Glycine amidinotransferase, mitochondrial OS=Homo sapiens GN=GATM PE=1 SV=1	GATM	134.147	54	14	48.4	0.0460561	0.347919	0.350171	1.11414	2.86539	2.55322	1.27622	0.83986	2.86122	0.156671	0.88658	0.650103	4.49591	3.77116	4.47448	1.85124	1.02758	2.04252	0.106823	1.63017	2.35931	1.43132	3.21636	4.07545	1.68173	2.52884	2.9634	0.615191	0.304639	0.501349	1.50975	2.79059	3.40486	1.63372	2.22777	2.43535
P18669	Phosphoglycerate mutase 1 OS=Homo sapiens GN=PGAM1 PE=1 SV=2	PGAM1	119.583	73	14	28.8	1.36372	2.91287	3.57014	2.72272	4.56545	3.32014	1.90674	2.66237	4.40782	1.93196	3.54802	2.34536	8.94825	8.01683	6.75954	4.42914	1.41305	2.43722	2.53891	4.20575	4.96999	1.87167	4.39774	8.75314	2.44715	4.30883	5.29975	3.33644	3.4342	5.34577	2.95018	5.58314	5.29651	2.5165	4.7349	2.45331
P12277	Creatine kinase B-type OS=Homo sapiens GN=CKB PE=1 SV=1	CKB	114.727	59	14	42.6	0.32924	0.659351	0.687751	1.20716	2.78863	3.0711	0.941488	2.51243	3.3656	0.673675	1.93193	1.44865	5.65092	6.62761	5.71058	2.43938	2.32312	1.90265	0.542273	2.19102	2.91646	0.823715	2.40563	5.24426	1.24272	3.64725	4.49094	0.854566	0.391947	0.698555	1.06286	3.2782	3.34052	1.37275	2.49176	2.02399
P78371	T-complex protein 1 subunit beta OS=Homo sapiens GN=CCT2 PE=1 SV=4	CCT2	104.287	43	14	57.5	0.150908	0.79017	0.587015	1.2501	0.215036	0.0696521	1.34151	0.679006	0.0567448	0.0359728	0.0137297	0.0246842	0.0185113	0.0171154	0.0443346	0.0545368	0.0201167	0.126211	0.827983	0.0825201	0.0786546	1.11411	0.124646	0.0647452	1.16758	0.274548	0.0257367	0.757398	0.855202	0.094721	0.950261	0.135386	0.154286	0.986571	0.325513	0.315184
P06744	Glucose-6-phosphate isomerase OS=Homo sapiens GN=GPI PE=1 SV=4	GPI	101.651	43	14	63.1	0.118599	1.73563	1.30511	0.892824	1.65993	1.94004	0.731571	1.08479	1.77527	2.70649	3.94041	3.98992	4.5558	4.57759	4.16754	2.1716	2.53511	2.43844	0.902825	2.38601	3.74747	0.609733	1.69652	4.00262	0.708824	2.19283	3.32129	1.13563	1.29826	2.27192	1.01056	1.95004	3.23652	0.962636	1.53248	1.52041
P15121	Aldose reductase OS=Homo sapiens GN=AKR1B1 PE=1 SV=3	AKR1B1	87.242	55	14	35.8	0.122071	0.501294	0.834663	0.596868	1.50419	1.68879	0.431056	0.417854	1.17615	2.5112	3.29968	3.21103	3.75827	3.19153	2.88879	2.14391	1.52253	1.45186	0.26498	1.13016	2.87125	0.243903	1.29728	2.86239	0.256476	1.3969	1.9922	0.780838	0.432324	1.31214	0.383983	1.32719	2.13557	0.46316	0.841327	1.10809
Q5T6W5	Heterogeneous nuclear ribonucleoprotein K OS=Homo sapiens GN=HNRNPK PE=4 SV=1	HNRNPK	87.173	44	14	47.5	2.39303	1.41976	1.07754	3.67865	1.01766	0.710835	3.70082	1.37832	0.946544	0.267543	0.41564	0.294181	0.640333	0.392631	0.425024	1.59863	0.990886	1.92374	2.36931	1.02233	0.654832	3.65664	1.35447	0.626606	3.12762	0.58109	0.477767	1.71479	1.98272	0.639298	2.81929	0.902541	0.943815	2.55996	1.91966	2.37604
P51888	Prolargin OS=Homo sapiens GN=PRELP PE=1 SV=1	PRELP	86.54	41	14	43.8	11.4251	5.92693	2.37381	10.748	13.0739	4.30692	15.8048	18.1509	10.4617	4.8037	2.25136	2.30063	1.92551	1.52533	1.89525	2.57327	4.7966	3.36894	4.05198	10.2886	2.3245	13.6637	13.3404	2.74581	14.0043	14.2732	4.34223	8.12326	7.31338	1.03534	16.2314	11.561	5.55425	14.5277	12.8554	7.11175
Q12905	Interleukin enhancer-binding factor 2 OS=Homo sapiens GN=ILF2 PE=1 SV=2	ILF2	83.048	62	14	43	0.210115	0.451409	0.274953	1.51073	0.188649	0.0765376	1.90133	0.601073	0.106907	0.0255701	0.0182577	0	0.052983	0.0387636	0	0.188563	0.0289312	0.208203	0.831505	0.12214	0.0876347	1.58301	0.239616	0.0940659	1.5577	0.229134	0.0468795	0.6579	0.983023	0.027489	1.65789	0.233688	0.101178	1.43017	0.439211	0.266558
Q13263	Transcription intermediary factor 1-beta OS=Homo sapiens GN=TRIM28 PE=1 SV=5	TRIM28	72.661	33	14	88.5	0.0841203	0.710967	0.620611	0.638688	0.742515	0.238198	0.373541	0.417998	0.295211	0.0287571	0.0718821	0.0183659	0.107193	0.0470475	0.0986185	0.223494	0.0434037	0.235935	0.50639	0.307311	0.0601639	0.579135	0.654366	0.0586021	0.602376	0.416655	0.115336	0.424077	0.620607	0.0783145	0.664556	0.508438	0.123728	0.524119	0.567854	0.566731
P17661	Desmin OS=Homo sapiens GN=DES PE=1 SV=3	DES	70.087	40	14	53.5	1.02297	0.605024	0.366192	0.768874	0.395054	0.339529	0.770313	0.772829	1.21276	0.0708734	0.154908	0.134389	0.696999	1.73707	0.366346	0.832852	0.902407	0.846583	1.58026	2.04866	0.227009	1.80496	1.3272	0.46463	1.15489	1.16161	0.722407	0.394672	0.337698	0.334413	1.5264	0.980842	0.938785	1.33907	1.50798	1.27267
Q16891-2	Isoform 2 of Mitochondrial inner membrane protein OS=Homo sapiens GN=IMMT	IMMT	69.276	33	14	82.6	0.627738	0.417117	0.216306	1.01261	0.927296	0.54358	1.3911	0.886192	0.942827	0.181769	0.191994	0.185766	0.142635	0.287364	0.229046	0.211235	0.309267	0.387973	0.695744	0.758675	0.270303	1.4449	0.91642	0.263384	1.53351	1.07384	0.262174	0.634059	0.543851	0.120861	1.1781	1.37159	0.3664	1.11723	0.93667	0.737569
P02675	Fibrinogen beta chain OS=Homo sapiens GN=FGB PE=1 SV=2	FGB	65.178	36	14	55.9	0.978148	0.643944	1.70144	0.393572	0.534594	0.489192	0.281968	0.224702	0.279348	0.128548	0.165676	0.118759	0.123193	0.110388	0.182546	0.63696	0.248162	0.443892	0.956169	0.649027	0.401159	0.255961	0.343243	0.239242	0.402728	0.302728	0.19128	1.20705	1.45859	1.74447	0.26141	0.380562	0.320523	0.319512	0.299963	0.34419
Q15393	Splicing factor 3B subunit 3 OS=Homo sapiens GN=SF3B3 PE=1 SV=4	SF3B3	64.933	19	14	135.5	0.0881183	0.445777	0.480258	0.503724	0.992616	0.918938	0.574356	0.78158	1.0517	0.158581	0.36146	0.250985	1.10367	1.15272	1.09818	0.970708	0.570738	0.760023	0.360655	0.774488	0.5453	0.595389	0.986459	1.1091	0.719201	1.18284	0.876898	0.496144	0.414549	0.418849	0.550173	1.10056	0.972811	0.645824	0.998826	1.0473
P78527	DNA-dependent protein kinase catalytic subunit OS=Homo sapiens GN=PRKDC PE=1 SV=3	PRKDC	62.659	5	14	468.8	0	0	0.00306091	0.234689	0.00943902	0.0127735	0.439429	0	0.0172514	0	0	0	0.013033	0	0.0122245	0.0236849	0	0.0121061	0.180264	0.0198711	0	0.126833	0	0.0183077	0.0803789	0	0.00416483	0	0.0111155	0.00360694	0.0180408	0	0	0.00623482	0	0.0105564
Q8WUM4	Programmed cell death 6-interacting protein OS=Homo sapiens GN=PDCD6IP PE=1 SV=1	PDCD6IP	55.862	24	14	96	0.0244688	0.212713	0.125735	0.557799	0.0680858	0.0163597	0.497103	0.230467	0.0381632	0.0166065	0.0188098	0.0100432	0.0366322	0.0152617	0.0138318	0.059801	0.00997922	0.0769755	0.466986	0.114834	0.0511164	0.323618	0.0826984	0.0411111	0.418707	0.0826346	0.0372944	0.211405	0.383685	0.0318216	0.36532	0.0735442	0.0625933	0.332857	0.13223	0.156913
O00159	Unconventional myosin-Ic OS=Homo sapiens GN=MYO1C PE=1 SV=4	MYO1C	54.391	19	14	121.6	0.0145126	0.00812315	0.0393044	0.454179	0.0236937	0.0184353	0.597286	0.00443288	0	0.0199181	0.00902749	0	0.00924363	0	0.00846664	0.0152537	0.00850804	0.103437	0.358463	0	0.0350613	0.414476	0.0353643	0.0203003	0.283542	0.0133464	0.00763861	0.104193	0.20575	0.0312789	0.242129	0	0.0754231	0.168314	0.0579007	0.0141094
Q06278	Aldehyde oxidase OS=Homo sapiens GN=AOX1 PE=2 SV=2	AOX1	44.733	16	14	147.8	0.0233792	0.0705805	0.0690308	0.198886	0.43514	0.403716	0.10437	0.476065	0.317579	0.075679	0.19741	0.130034	0.716767	0.652124	0.746302	0.420418	0.469214	0.296383	0.0780068	0.314546	0.358656	0.172591	0.298831	0.639846	0.200547	0.411694	0.570194	0.101345	0.070207	0.092039	0.213103	0.297797	0.559588	0.175769	0.343597	0.318338
P26038	Moesin OS=Homo sapiens GN=MSN PE=1 SV=3	MSN	118.661	39	13	67.8	0.30671	1.96943	3.38121	1.4545	2.7105	2.66805	1.27865	1.5566	1.96994	0.153034	0.591906	0.160509	2.70427	0.61018	1.50425	2.50715	0.799188	1.7895	1.79521	1.95458	1.5667	1.12931	2.41508	2.47374	1.20366	1.98757	1.49811	2.83772	2.75712	4.15435	1.83696	2.51898	1.79414	1.54264	2.55948	2.45954
P35221	Catenin alpha-1 OS=Homo sapiens GN=CTNNA1 PE=1 SV=1	CTNNA1	102.439	33	13	100	0.0321986	0.475409	0.53486	0.663402	0.210059	0.113424	0.787667	0.439251	0.167943	0.0959975	0	0	0.0806428	0.00502586	0.046883	0.154049	0.0308173	0.147653	0.70164	0.247624	0.0499708	0.910536	0.54295	0.0553727	0.792929	0.451895	0.0972893	0.557275	0.612675	0.0926767	0.729298	0.334863	0.0725238	0.76428	0.58184	0.628103
P42765	3-ketoacyl-CoA thiolase, mitochondrial OS=Homo sapiens GN=ACAA2 PE=1 SV=2	ACAA2	97.221	56	13	41.9	0.0516404	1.02941	0.647391	0.299843	1.21256	1.29731	0.2976	0.445634	1.43585	1.43236	1.95828	2.3135	1.92648	3.11529	2.07352	0.855438	1.06234	1.06336	0.281106	1.65882	1.71825	0.345221	1.11007	1.43225	0.387134	1.36713	1.69629	0.480762	0.354664	1.41809	0.41212	1.16757	1.94615	0.362697	0.785768	0.718264
P40926	Malate dehydrogenase, mitochondrial OS=Homo sapiens GN=MDH2 PE=1 SV=3	MDH2	95.266	52	13	35.5	0.188365	3.82575	3.37477	2.08282	5.24179	5.8628	2.38411	3.47755	7.10674	8.29608	12.4171	13.8677	10.9371	15.9686	11.1162	6.05305	8.43538	9.54284	1.91761	6.54922	9.48314	2.44502	6.46658	8.79547	2.5692	6.31943	8.69734	3.08591	2.34304	4.63485	2.72011	5.86938	10.6811	2.59994	4.14217	4.57286
J3KQE0	SUN domain-containing protein 2 OS=Homo sapiens GN=SUN2 PE=4 SV=1	SUN2	88.482	28	13	79	0.0301965	0.035541	0.0174302	0.537288	0.0818033	0.00970722	0.791584	0.24637	0.05606	0.0175421	0.0314081	0.0272301	0.0151479	0.0124254	0.0150181	0.0570083	0.0160809	0.0225932	0.263969	0.0513823	0.0225905	0.50402	0.0138143	0.0324458	0.617044	0.117102	0	0.0497345	0.0782142	0.0111367	0.122354	0.0193073	0.0233301	0.241877	0.037693	0.0114282
P22626	Heterogeneous nuclear ribonucleoproteins A2/B1 OS=Homo sapiens GN=HNRNPA2B1 PE=1 SV=2	HNRNPA2B1	87.774	52	13	37.4	1.61186	0.497913	2.21967	4.05751	1.25892	1.24114	5.10276	1.20412	2.34176	0.760507	0.923411	0.70719	1.88508	0.825319	0.837435	8.06969	3.55611	8.41088	1.26379	1.12576	0.929267	4.46786	2.63521	0.868832	2.88526	0.688096	0.860414	2.76183	1.93803	1.32821	2.86379	2.08276	1.42245	4.06486	4.54795	8.96206
P10768	S-formylglutathione hydrolase OS=Homo sapiens GN=ESD PE=1 SV=2	ESD	82.441	73	13	31.4	0.0751118	0.807404	0.456003	0.577851	1.50902	1.90879	0.551507	0.751797	1.83787	1.60446	3.26768	2.83998	4.06394	4.70964	3.60798	1.62881	1.33827	1.15061	0.491432	1.37715	2.78137	0.426815	1.60409	3.24364	0.526969	1.63245	2.67315	0.603399	0.497799	1.26369	0.564071	1.75226	2.38253	0.553836	1.08336	0.987414
P63244	Guanine nucleotide-binding protein subunit beta-2-like 1 OS=Homo sapiens GN=GNB2L1 PE=1 SV=3	RACK1	80.553	69	13	35.1	0	1.01464	1.17693	0.620575	1.75858	1.81232	0.727833	0.73124	2.35634	3.98976	4.15794	4.76766	3.15124	4.78527	4.23239	1.97127	3.62157	4.29664	0.484092	1.86485	2.92919	0.481054	2.38458	3.25698	0.495546	1.61091	2.63221	0.832695	0.782431	1.86057	0.718711	1.82313	3.71302	0.600171	1.09792	1.54453
P02790	Hemopexin OS=Homo sapiens GN=HPX PE=1 SV=2	HPX	75.973	47	13	51.6	2.63355	1.59227	2.61116	1.21925	2.46211	3.7761	0.650682	1.42267	2.57318	14.0691	8.43578	10.5291	4.26952	5.7472	4.91358	4.74501	5.75862	3.87531	1.2602	2.47659	4.60537	0.401365	1.16416	3.12494	0.853117	3.98881	3.82381	2.13154	1.67326	5.29677	0.514784	2.05205	2.611	0.805747	1.18973	1.9078
Q6UWY5	Olfactomedin-like protein 1 OS=Homo sapiens GN=OLFML1 PE=1 SV=2	OLFML1	74.796	39	13	45.9	1.28811	0.239479	0.315692	4.7009	1.35581	1.04148	7.72076	1.48315	1.88531	0.301631	0.478684	0.517634	0.367687	0.650242	1.03869	0.473676	1.16165	1.81903	1.20097	1.21889	0.668406	4.90427	2.14007	1.21282	4.61686	1.58637	0.920783	1.71162	1.4743	0.252537	3.27173	2.2293	1.65092	3.06011	2.17245	2.5582
E9PHY5	Band 4.1-like protein 2 OS=Homo sapiens GN=EPB41L2 PE=4 SV=1	EPB41L2	73.696	20	13	104.3	0.499891	0.16246	0.170042	0.693873	0.285727	0.28867	0.539632	0.194738	0.204615	0.0616505	0.37663	0.181465	0.335774	0.350365	0.319323	0.446415	0.258176	0.377771	0.356901	0.200452	0.175408	0.613352	0.428775	0.242325	0.510351	0.33871	0.237392	0.277373	0.355578	0.14282	0.561538	0.35535	0.295058	0.557979	0.47221	0.444352
P09525	Annexin A4 OS=Homo sapiens GN=ANXA4 PE=1 SV=4	ANXA4	71.069	51	13	35.9	0.237999	0.353136	0.175151	0.942383	0.262522	0.14539	1.49349	0.623863	0.714724	2.67515	3.84963	4.22256	1.02111	3.235	2.77398	1.28955	5.38692	4.63541	0.772393	1.10023	0.558029	1.03456	0.426495	0.557382	1.87442	1.86664	1.02536	0.435847	0.518921	0.235642	0.683875	0.562412	0.696238	0.699062	0.667925	0.77908
Q08257	Quinone oxidoreductase OS=Homo sapiens GN=CRYZ PE=1 SV=1	CRYZ	64.366	63	13	35.2	0.162853	0.582213	0.629065	0.503569	0.913459	1.14867	0.454212	0.628784	1.15089	1.01935	2.73332	2.19807	2.06736	2.66473	1.93741	1.12071	1.83474	1.28175	0.302193	1.19825	1.81464	0.333977	0.99557	1.71887	0.42634	1.28395	1.24229	0.585575	0.447365	0.85419	0.492069	1.05114	1.65368	0.409938	0.848865	0.858512
P30837	Aldehyde dehydrogenase X, mitochondrial OS=Homo sapiens GN=ALDH1B1 PE=1 SV=3	ALDH1B1	62.55	38	13	57.2	0.0590283	0.644054	0.507508	0.277945	0.608841	0.779588	0.30823	0.430828	0.683884	0.690595	0.830588	0.824199	1.40992	1.29215	1.27255	0.429161	0.232985	0.150479	0.363519	0.674292	0.779358	0.304113	0.821148	0.959941	0.313772	0.649386	0.773846	0.389853	0.362945	0.854933	0.297967	0.609337	1.26417	0.318203	0.497848	0.563297
P49368	T-complex protein 1 subunit gamma OS=Homo sapiens GN=CCT3 PE=1 SV=4	CCT3	59.202	41	13	60.5	0.0894826	0.47978	0.453067	0.913136	0.115679	0.0279701	1.04676	0.343768	0.0240585	0.00948246	0	0.0167628	0.00916299	0.0114809	0.00932925	0.0375747	0	0.0407711	0.766568	0.0773139	0.0248122	0.818316	0.12173	0.0185069	1.00441	0.127624	0.00761317	0.7564	0.882901	0.0352751	0.803461	0.149612	0.0363161	0.728269	0.29202	0.24228
O95479	GDH/6PGL endoplasmic bifunctional protein OS=Homo sapiens GN=H6PD PE=1 SV=2	H6PD	58.595	24	13	88.8	0.12395	0.631314	0.753608	0.436389	0.706915	0.882933	0.647986	0.49568	0.678301	0.0625474	0.0755535	0.0604	0.695479	0.029788	0.368929	0.995324	0.11358	0.556412	0.445326	0.607416	0.273465	0.429503	1.11181	0.932405	0.687982	0.613853	0.381951	0.700722	0.595768	0.702234	0.561526	0.739634	0.826757	0.499032	0.734169	1.09155
Q13561	Dynactin subunit 2 OS=Homo sapiens GN=DCTN2 PE=1 SV=4	DCTN2	56.843	43	13	44.2	1.0033	0.764292	0.643755	0.404026	0.983965	0.616081	0.333842	0.762205	0.674737	0	0.0523528	0.024128	0.210775	0.0630613	0.16895	0.401399	0.212387	0.668534	0.44508	0.819432	0.392337	0.39448	0.794427	0.420246	0.453893	0.697228	0.449908	0.471888	0.458957	0.398617	0.515154	0.740392	0.533507	0.450773	0.781864	0.838454
Q02818	Nucleobindin-1 OS=Homo sapiens GN=NUCB1 PE=1 SV=4	NUCB1	55.41	39	13	53.8	0.91386	0.724899	0.517831	0.194148	0.430688	0.352592	0.220088	0.363845	0.473376	0.0193535	0.0906818	0.0320403	0.308436	0.0837717	0.164532	0.513819	0.421277	0.710997	0.397137	0.618275	0.251739	0.252349	0.431754	0.253375	0.255482	0.313535	0.201274	0.424609	0.404751	0.760632	0.285037	0.425156	0.273527	0.268342	0.418962	0.38009
E9PBJ5	Succinate dehydrogenase [ubiquinone] flavoprotein subunit, mitochondrial OS=Homo sapiens GN=SDHA PE=2 SV=1	SDHA	55.103	33	13	67.3	0.0174177	0.337199	0.214896	0.371926	0.710689	0.652087	0.479355	0.515974	0.874229	0.195596	0.381555	0.261106	0.816438	0.503272	0.874767	0.808439	0.897385	1.34001	0.174187	0.706786	0.610781	0.367631	0.786431	0.87981	0.442863	0.52687	0.769336	0.316532	0.258864	0.304735	0.437988	0.648548	1.0596	0.477955	0.549214	0.601263
P37837	Transaldolase OS=Homo sapiens GN=TALDO1 PE=1 SV=2	TALDO1	54.672	35	13	37.5	1.8843	2.46238	2.49913	2.45686	4.36782	4.78485	1.8088	2.84914	4.38031	3.47585	6.69625	5.88845	7.43384	7.26404	6.14905	5.57955	4.70992	5.09844	2.04362	4.14177	6.55945	1.97636	4.1358	7.24803	2.18503	4.08422	5.45548	2.73098	2.42751	3.66189	2.64262	4.9883	5.27541	2.54923	3.77844	3.79885
Q6UWR7	Ectonucleotide pyrophosphatase/phosphodiesterase family member 6 OS=Homo sapiens GN=ENPP6 PE=1 SV=2	ENPP6	54.518	38	13	50.2	1.19938	0.177855	0.0347314	0.513629	0.191542	0.231002	0.602616	0.352264	0.447614	0.339812	1.1186	0.980075	0.633699	0.498083	0.649208	0.717057	2.04293	1.48635	0.172473	0.282055	0.337836	0.542493	0.332402	0.431082	0.664508	0.3983	0.476092	0.103844	0.162858	0.0392773	0.285222	0.409875	0.371648	0.26479	0.33092	0.173655
K7EJ81	116 kDa U5 small nuclear ribonucleoprotein component OS=Homo sapiens GN=EFTUD2 PE=4 SV=1	EFTUD2	52.581	21	13	108.2	0.0141953	0.0331277	0.0839483	0.244411	0.0440292	0.00487113	0.399837	0.0769555	0.0378879	0.00521733	0.021825	0.0162726	0.0428707	0.0607151	0.0206878	0.017564	0.069848	0.0606666	0.181941	0.0912175	0.0907403	0.265894	0.0460991	0.00999114	0.358622	0.134841	0.0092341	0.109574	0.0917953	0.0827174	0.170835	0.0154643	0.0787367	0.2394	0.0501408	0.113411
O15031	Plexin-B2 OS=Homo sapiens GN=PLXNB2 PE=1 SV=3	PLXNB2	51.44	13	13	205	0	0.0794672	0.0995015	0.0607361	0.107308	0.11455	0.109361	0.0792683	0.150703	0.0218179	0.0573274	0.0299326	0.173851	0.0889228	0.114239	0.143662	0.156111	0.227252	0.0916827	0.135654	0.126275	0.160346	0.193407	0.114062	0.13305	0.140666	0.134291	0.124678	0.069946	0.161228	0.12476	0.191744	0.192991	0.134476	0.127304	0.13318
P48147	Prolyl endopeptidase OS=Homo sapiens GN=PREP PE=1 SV=2	PREP	49.74	28	13	80.6	0.0905923	0.194822	0.192395	0.119561	0.292914	0.322172	0.100516	0.103452	0.324495	0.227879	0.628169	0.500259	0.803275	0.717946	0.575024	0.271459	0.209374	0.16305	0.0934939	0.304811	0.450065	0.0679091	0.286509	0.621649	0.0906687	0.277716	0.392994	0.160824	0.144077	0.298745	0.122157	0.316326	0.436177	0.146009	0.183365	0.241778
P55268	Laminin subunit beta-2 OS=Homo sapiens GN=LAMB2 PE=1 SV=2	LAMB2	44.785	11	13	195.9	0.315367	0.288996	0.134985	0.159408	0.179051	0.158291	0.269725	0.445474	0.29092	0.0301693	0.0205774	0.0445357	0.103466	0.0602501	0.0590852	0.130585	0.334829	0.228933	0.225108	0.270186	0.191225	0.143431	0.264277	0.0874469	0.244087	0.284707	0.26309	0.226153	0.189114	0.0588892	0.232492	0.232943	0.265043	0.221497	0.239269	0.236541
P14868	Aspartate--tRNA ligase, cytoplasmic OS=Homo sapiens GN=DARS PE=1 SV=2	DARS	44.368	35	13	57.1	0.00461938	0.265213	0.302484	0.30837	0.269062	0.219356	0.306616	0.225451	0.130252	0	0.00522536	0.0201569	0.403274	0.097515	0.226694	0.0989381	0.023521	0.063897	0.271861	0.0783598	0.269751	0.223947	0.130875	0.360642	0.290392	0.199762	0.184459	0.261177	0.30168	0.124576	0.223848	0.17134	0.194482	0.212743	0.130477	0.365874
Q9NSD9	Phenylalanine--tRNA ligase beta subunit OS=Homo sapiens GN=FARSB PE=1 SV=3	FARSB	33.908	25	13	66.1	0.00995962	0.169123	0.300849	0.521001	0.322462	0.341117	0.541396	0.27087	0.338925	0.0294233	0.0781112	0.0599094	0.28227	0.0939089	0.2146	0.439901	0.0382866	0.397794	0.301853	0.166757	0.119423	0.467686	0.523686	0.266472	0.519698	0.318181	0.135873	0.320798	0.332519	0.11529	0.451495	0.280719	0.170693	0.432733	0.411233	0.625019
P07900	Heat shock protein HSP 90-alpha OS=Homo sapiens GN=HSP90AA1 PE=1 SV=5	HSP90AA1	120.076	38	12	84.6	1.05204	1.82026	2.27385	4.7248	0.925684	0.521551	4.23649	1.77766	0.595945	0.345543	0.361984	0.289336	0.283094	0.282173	0.164384	0.7953	0.275011	1.54671	5.454	0.781101	0.47482	4.54967	1.00734	0.428031	4.06851	1.31099	0.347648	3.22487	4.32032	0.427745	4.22039	0.834855	0.369613	4.39596	2.4854	2.71674
E7EU23	Rab GDP dissociation inhibitor beta OS=Homo sapiens GN=GDI2 PE=2 SV=1	GDI2	101.456	44	12	51.1	0.0677718	1.40692	1.67503	1.28389	1.17216	1.11857	1.09761	0.920957	1.10215	0.0853751	0.462948	0.209366	1.44358	0.549147	1.42137	1.73516	0.829856	1.44235	1.59918	1.03643	0.831757	0.883011	1.41581	1.66431	1.00408	1.00062	0.855959	1.41874	1.773	1.55536	1.2736	1.0781	0.915303	1.14074	1.35634	1.64028
P20774	Mimecan OS=Homo sapiens GN=OGN PE=1 SV=1	OGN	92.385	41	12	33.9	8.54497	5.4427	2.24678	6.11552	5.8692	1.59351	8.56138	16.3405	4.78876	6.55363	2.16071	1.82886	1.84109	0.924488	1.6045	3.96993	5.73931	4.09542	3.3432	3.91699	1.18494	5.14579	6.04462	1.55304	9.48984	10.3753	1.84859	3.07819	4.39116	0.946283	7.89242	4.9251	2.5516	6.44696	5.57671	3.41053
P27695	DNA-(apurinic or apyrimidinic site) lyase OS=Homo sapiens GN=APEX1 PE=1 SV=2	APEX1	89.036	57	12	35.5	0.0441806	0.325484	0.64295	0.903353	0.983099	1.55895	0.919888	0.482503	1.85481	0.0583844	0.434658	0.341484	0.752455	0.711961	1.95079	0.842043	0.291351	1.21165	0.594202	0.860972	1.20008	1.16062	2.12251	2.11125	0.945431	0.612819	1.40983	0.662065	0.588345	0.914862	1.00982	1.41113	2.0828	0.955408	1.33852	1.69096
F5H1Z9	Caldesmon OS=Homo sapiens GN=CALD1 PE=2 SV=1	CALD1	88.098	27	12	62.7	6.14368	1.24781	3.04342	1.65711	1.18033	1.8125	1.02445	0.856498	1.50355	0.693032	1.48231	1.16675	1.23743	1.48743	1.05566	1.60174	1.14735	1.9099	2.24387	1.41454	1.3121	1.64008	1.79016	1.01348	1.00933	0.416678	1.16004	1.47721	1.85574	3.15947	1.0705	1.75098	1.64422	1.21115	1.83447	2.81439
P52272	Heterogeneous nuclear ribonucleoprotein M OS=Homo sapiens GN=HNRNPM PE=1 SV=3	HNRNPM	78.737	31	12	77.5	0.346115	0.754102	0.544953	1.3039	0.450521	0.162848	1.46729	0.783446	0.196356	0.0777562	0.224562	0.183397	0.401922	0.359167	0.450637	0.545933	0.257258	0.433157	0.756153	0.256283	0.254484	1.1527	0.431794	0.291424	1.18211	0.462912	0.240817	0.65396	0.90709	0.225136	1.36836	0.372899	0.355934	1.24265	0.662611	0.599519
P02671	Fibrinogen alpha chain OS=Homo sapiens GN=FGA PE=1 SV=2	FGA	78.051	26	12	94.9	1.18331	0.698186	1.43116	0.364792	0.386135	0.344749	0.329502	0.216557	0.196873	0.0940635	0.0855939	0.0328084	0.0678813	0.0390404	0.0800532	0.261931	0.119717	0.355662	0.868474	0.446233	0.250953	0.187184	0.29734	0.154756	0.360915	0.296821	0.0925258	1.02132	1.15058	1.54955	0.170266	0.339206	0.209089	0.27482	0.255644	0.272911
G3V5I3	Alpha-1-antichymotrypsin OS=Homo sapiens GN=SERPINA3 PE=2 SV=1	SERPINA3	75.524	38	12	50.6	1.48907	1.22779	1.78453	1.20688	2.58395	3.05763	0.767335	1.64488	1.85594	1.5029	2.26613	2.25367	2.43676	2.57253	2.69194	3.33345	4.05647	2.47404	1.23822	1.9479	2.34042	0.492844	0.872784	1.62286	1.11749	2.81973	2.21558	1.66272	1.4955	2.95683	0.618703	1.44327	1.63533	0.888534	0.987372	1.44659
P13647	Keratin, type II cytoskeletal 5 OS=Homo sapiens GN=KRT5 PE=1 SV=3	KRT5	75.524	37	12	62.3	2.0543	4.33588	3.39751	1.79656	3.76884	3.1949	1.26906	3.313	1.89791	5.23393	2.80346	3.53508	1.37113	2.11165	2.37947	1.73794	2.59022	1.7872	2.95059	3.66271	2.47328	1.91139	2.03034	1.63532	1.5026	1.9897	2.11329	2.2804	2.02198	3.0429	0.800894	1.55584	2.57084	1.16484	1.1625	2.33678
K7EQF4	Perilipin-3 OS=Homo sapiens GN=PLIN3 PE=4 SV=1	PLIN3	71.721	50	12	45.8	5.79536	2.49936	2.18217	1.11912	1.68306	1.08572	0.589306	1.513	0.877375	1.68042	1.53678	1.5047	1.20423	1.01466	1.03301	1.63101	1.37541	0.785555	1.69644	1.9334	1.15598	0.632139	0.852263	0.912356	0.961587	1.93739	0.993947	1.88095	1.86194	2.01849	0.795225	1.36301	1.02351	0.854625	1.21458	1.14436
P07585	Decorin OS=Homo sapiens GN=DCN PE=1 SV=1	DCN	69.655	39	12	39.7	7.61869	3.18277	0.796354	3.128	7.22667	3.95906	6.58382	7.45803	8.70122	7.22399	3.77129	3.67196	1.72018	2.10482	2.12166	2.09347	8.30414	4.40863	1.41358	7.29815	2.43034	2.63232	5.46854	1.97052	5.02398	9.36143	3.76293	1.76654	1.43141	1.00475	3.58365	5.30191	3.96326	3.64448	3.21691	3.11144
Q99832	T-complex protein 1 subunit eta OS=Homo sapiens GN=CCT7 PE=1 SV=2	CCT7	69.116	38	12	59.3	0.0316078	0.231841	0.39702	0.542242	0.0820918	0.0913553	0.72885	0.215144	0.0932197	0.0887493	0.0332136	0.0470218	0.03906	0.0640047	0.0587569	0.0407549	0.0383619	0.0601422	0.436373	0.083399	0.0269599	0.516547	0.17593	0.0466946	0.654761	0.147324	0.0535191	0.49479	0.593878	0.0288717	0.554754	0.137578	0.0587096	0.583341	0.244164	0.248611
P51608	Methyl-CpG-binding protein 2 OS=Homo sapiens GN=MECP2 PE=1 SV=1	MECP2	68.771	27	12	52.4	2.00373	0.0317674	0.0646962	1.10926	0.291214	0.947285	1.43425	0.265872	1.6782	0.0771599	0.136386	0.325499	0.051598	0.230978	0.192482	0.155776	1.85408	2.73668	0.184487	0.389075	0.872015	1.24064	1.28052	0.661504	0.925925	0.209345	0.919324	0.594005	0.273055	0.199023	0.959247	1.74015	1.48251	1.02341	1.77096	2.52085
P36955	Pigment epithelium-derived factor OS=Homo sapiens GN=SERPINF1 PE=1 SV=4	SERPINF1	68.51	43	12	46.3	5.77006	11.9039	8.94379	9.62053	15.9883	9.62677	4.62789	17.1319	6.86813	9.82337	9.35133	12.738	3.93568	7.46148	10.6683	4.19235	9.66021	5.89493	7.51731	10.381	5.81753	6.01309	8.27845	6.84854	4.87029	6.01614	7.18099	4.44083	3.20947	4.26316	2.86629	5.62168	8.50242	3.42054	4.96302	6.50955
P30084	Enoyl-CoA hydratase, mitochondrial OS=Homo sapiens GN=ECHS1 PE=1 SV=4	ECHS1	68.069	52	12	31.4	0.0213543	0.505137	0.566751	0.651051	1.22496	1.25695	0.697775	0.490243	1.60594	0.0678614	0.671027	0.382099	1.77247	1.45528	1.77806	1.47645	0.936594	1.29819	0.363637	1.07452	1.14987	0.670641	1.48776	1.5296	0.685645	1.23248	1.27093	0.49858	0.421937	0.767221	0.668424	1.35644	1.66237	0.66528	0.869687	0.957949
P68104	Elongation factor 1-alpha 1 OS=Homo sapiens GN=EEF1A1 PE=1 SV=1	EEF1A1	67.074	41	12	50.1	1.2491	3.19636	3.28579	3.90755	1.50299	1.63319	3.49221	2.23314	2.20037	1.72273	1.57425	1.26036	1.11961	1.42943	0.826567	1.13665	1.39062	1.72065	9.74178	2.54749	1.44868	3.79311	1.71839	1.16848	3.71404	1.5996	1.23113	4.30718	7.78234	1.08877	3.82585	1.85539	1.46956	3.39646	2.39578	2.54306
Q9UBQ7	Glyoxylate reductase/hydroxypyruvate reductase OS=Homo sapiens GN=GRHPR PE=1 SV=1	GRHPR	65.402	51	12	35.6	0.0137698	0.876151	0.87776	0.349068	0.581961	0.545404	0.206196	0.278748	0.597966	0.836166	1.49611	1.33054	1.2682	0.980948	0.787293	1.16621	0.835383	0.877979	0.540108	0.897426	1.30633	0.173036	0.585291	1.02016	0.218596	0.562814	0.686486	0.67638	0.706702	0.948239	0.386911	0.625943	0.623067	0.367553	0.546486	0.562803
C9JEU5	Fibrinogen gamma chain OS=Homo sapiens GN=FGG PE=2 SV=1	FGG	64.769	44	12	50.3	0.867429	0.7893	2.02069	0.416716	0.428941	0.45066	0.351412	0.223175	0.266442	0.25378	0.144065	0.147824	0.158488	0.100947	0.167841	0.589933	0.218485	0.385618	1.11194	0.604536	0.434758	0.191094	0.294932	0.291197	0.373729	0.277126	0.17207	1.40116	1.51204	2.22331	0.221126	0.322643	0.289388	0.230657	0.238988	0.414738
P51884	Lumican OS=Homo sapiens GN=LUM PE=1 SV=2	LUM	64.412	38	12	38.4	21.0796	11.5557	4.96056	12.3562	22.5394	13.0535	16.8236	35.0098	28.4463	22.5345	10.4887	8.92673	8.22796	5.93749	6.55231	9.50052	19.6028	14.3703	5.25872	21.7732	9.20428	12.9119	26.1089	11.9277	17.4022	31.9409	13.9439	6.00393	7.35723	4.16951	12.2004	21.002	16.9429	10.7493	13.4576	9.87373
Q01995	Transgelin OS=Homo sapiens GN=TAGLN PE=1 SV=4	TAGLN	64.199	58	12	22.6	3.30882	9.42819	13.7915	0.699676	0.740296	0.868874	0.565091	2.58279	1.03199	0.672293	1.11609	0.744931	1.50019	0.635039	0.72999	1.12477	1.21213	0.970278	10.964	5.98571	3.57684	0.87546	1.15866	0.853142	0.531354	0.494917	1.67569	11.5933	11.4827	13.3189	1.33879	0.572154	1.40682	0.841358	1.01133	1.31517
Q86UY0	TXNDC5 protein OS=Homo sapiens GN=TXNDC5 PE=2 SV=1	TXNDC5	63.847	52	12	40.3	0.784123	2.00677	1.99053	0.61446	0.585019	0.592637	0.753775	0.559945	0.759845	0.720585	0.916473	0.709545	0.8439	0.70398	0.621333	1.10824	1.09211	1.41722	1.6655	1.34592	0.762881	0.529609	0.784	0.65615	0.566845	0.644002	0.495034	1.73356	2.07121	1.5871	0.742602	0.767246	0.816226	0.646868	0.940637	0.931988
Q13162	Peroxiredoxin-4 OS=Homo sapiens GN=PRDX4 PE=1 SV=1	PRDX4	62.433	59	12	30.5	1.00951	2.75488	3.38641	1.16151	1.89144	1.31857	1.20037	1.65128	1.89016	0.47185	0.792873	0.425378	1.30295	0.558183	1.10806	1.72603	1.37338	2.20772	2.49094	2.91433	1.10013	1.13775	1.82155	1.58175	1.3756	1.41889	0.977963	2.36451	2.98608	3.14307	1.34939	2.08255	1.67932	1.17574	1.90797	2.16748
B4DQJ8	6-phosphogluconate dehydrogenase, decarboxylating OS=Homo sapiens GN=PGD PE=2 SV=1	PGD	61.137	39	12	51.8	0.153815	0.854889	1.37451	0.424101	0.3987	0.368232	0.313621	0.315445	0.307451	0.856381	0.630569	0.470231	0.708727	0.419513	0.496958	0.935036	0.285356	0.403445	0.557361	0.384836	0.341292	0.185854	0.387284	0.542846	0.290374	0.325971	0.226325	0.890988	1.06676	1.10412	0.415213	0.421012	0.40815	0.342204	0.381818	0.463377
Q14974	Importin subunit beta-1 OS=Homo sapiens GN=KPNB1 PE=1 SV=2	KPNB1	55.6	23	12	97.1	0.0266139	0.356289	0.219679	0.514864	0.0148289	0.00194195	0.549089	0.135936	0.0107817	0.00588527	0.0238993	0.0100484	0.0105281	0.00624589	0.00280097	0.0214988	0	0.072338	0.727381	0.0172327	0.0182996	0.431537	0.00157227	0.00182376	0.517278	0.032333	0.00381394	0.169808	0.548312	0.00686407	0.293422	0.00413433	0.0123822	0.274417	0.0410452	0.0969475
Q14914	Prostaglandin reductase 1 OS=Homo sapiens GN=PTGR1 PE=1 SV=2	PTGR1	55.042	50	12	35.8	0.00546768	0.284343	0.326592	0.11926	0.376629	0.406218	0.0947445	0.111829	0.302278	0.397316	0.949241	0.88411	0.872343	0.847621	0.665795	0.819548	0.667331	0.65526	0.117083	0.41982	0.84605	0.0440632	0.331731	0.738347	0.0799971	0.374804	0.518493	0.232415	0.253716	0.505379	0.154115	0.329892	0.491349	0.14058	0.285363	0.277219
Q02252	Methylmalonate-semialdehyde dehydrogenase [acylating], mitochondrial OS=Homo sapiens GN=ALDH6A1 PE=1 SV=2	ALDH6A1	53.965	32	12	57.8	0.101993	0.171656	0.494761	0.861161	0.962529	1.05392	0.903789	0.664922	0.946233	0.45546	0.360275	0.364975	2.19282	1.04915	1.99918	1.42862	0.249147	0.546794	0.295606	0.321434	0.599615	0.84223	1.43926	1.96088	0.839423	1.51451	0.800764	0.482102	0.406604	0.376918	0.831245	0.898112	1.21507	0.903014	0.899733	1.33588
P09874	Poly [ADP-ribose] polymerase 1 OS=Homo sapiens GN=PARP1 PE=1 SV=4	PARP1	53.11	20	12	113	0.0230709	0.0165493	0.0568635	0.361126	0.075552	0.0336614	0.384289	0.0668316	0.0771515	0	0.00406747	0.0209236	0	0.0175659	0	0.0288443	0.0365461	0.0842441	0.117282	0.0380826	0.0176168	0.384935	0.104059	0.0317867	0.291808	0.0370719	0.0117233	0.12709	0.149761	0.0101102	0.268994	0.0667315	0.0302524	0.282168	0.166042	0.19778
P05166	Propionyl-CoA carboxylase beta chain, mitochondrial OS=Homo sapiens GN=PCCB PE=1 SV=3	PCCB	50.851	34	12	58.2	0	0.167935	0.15738	0.0811654	0.359017	0.377037	0.061499	0.157161	0.458009	0.205333	0.28072	0.336985	0.68521	0.54751	0.638739	0.335773	0.291312	0.420984	0.0520499	0.423343	0.513262	0.107868	0.46654	0.619405	0.102827	0.358478	0.484655	0.130455	0.0892665	0.30863	0.105049	0.418429	0.57995	0.0948894	0.239368	0.290697
Q14112	Nidogen-2 OS=Homo sapiens GN=NID2 PE=1 SV=3	NID2	45.969	14	12	151.2	0.535608	0.79686	0.435239	0.00546642	0.11029	0.0486057	0.0774182	0.0574231	0.0768677	0	0.00683477	0.0030817	0.0387259	0	0.0315821	0.061906	0.123175	0.0932819	0.488882	0.365829	0.0844372	0.0804959	0.0961306	0.0494262	0.0628654	0.0646391	0.0442553	0.305451	0.342456	0.378601	0.0529879	0.0930704	0.102717	0.0384379	0.0541597	0.0361675
Q00341	Vigilin OS=Homo sapiens GN=HDLBP PE=1 SV=2	HDLBP	45.195	15	12	141.4	0	0.0825982	0.0515229	0.101539	0.0189317	0	0.103964	0	0	0.0487192	0.0198685	0.0133084	0	0	0.0110633	0.0147569	0.0127212	0.0111042	0.381095	0.0100747	0.00619655	0.0930616	0	0	0.105779	0	0	0.117667	0.241999	0	0.0711009	0	0.00784378	0.0604274	0.0145947	0.0296024
E9PGF5	Tensin-1 OS=Homo sapiens GN=TNS1 PE=2 SV=1	TNS1	44.925	12	12	183.1	0.178182	0.028551	0.0698118	0.272271	0.131842	0.226828	0.245289	0.125946	0.149897	0.0315645	0.0626216	0.0359052	0.149853	0.122459	0.121413	0.24885	0.12708	0.230907	0.17133	0.0669598	0.0472164	0.250776	0.186333	0.0984566	0.237721	0.0863966	0.136724	0.0435995	0.123538	0.0785717	0.260008	0.172791	0.17157	0.270403	0.204699	0.221098
P02452	Collagen alpha-1(I) chain OS=Homo sapiens GN=COL1A1 PE=1 SV=5	COL1A1	44.246	11	12	138.9	10.2942	2.75354	1.64666	0.303142	1.3844	1.29015	0.459731	0.481467	1.42828	2.82151	3.34762	3.17242	1.72567	4.86535	2.32748	1.38715	5.93729	4.53544	1.59178	2.8621	3.15017	0.665012	1.54091	1.8793	0.787046	1.14864	1.63665	1.6648	1.48844	3.04556	0.822568	1.93564	3.29709	0.711784	0.89079	0.511907
B0V043	Valine--tRNA ligase OS=Homo sapiens GN=VARS PE=3 SV=1	VARS	42.846	15	12	140.4	0	0.0312351	0.0429786	0.154961	0.0148827	0	0.140759	0.0186649	0	0	0	0	0	0	0.00222362	0.00744408	0	0	0.170037	0	0.00412877	0.120012	0.0130309	0	0.0965136	0	0	0.110411	0.191608	0	0.160016	0	0	0.142649	0.0371779	0.0118147
P46821	Microtubule-associated protein 1B OS=Homo sapiens GN=MAP1B PE=1 SV=2	MAP1B	42.726	8	12	270.5	0.0716843	0.0423411	0.0636498	0.0791363	0.0394531	0.0375982	0.0913188	0.0374406	0.0257313	0	0	0	0.00907845	0.0126358	0.0372799	0.0346934	0.00986504	0.0722862	0.0834123	0.0181097	0.0240116	0.0830648	0.0358582	0.0192238	0.0688046	0.0240338	0.0185039	0.0990018	0.0771979	0.061455	0.0827871	0.0208553	0.012594	0.0627302	0.0525016	0.0611874
Q02218	2-oxoglutarate dehydrogenase, mitochondrial OS=Homo sapiens GN=OGDH PE=1 SV=3	OGDH	41.434	20	12	115.9	0	0.216042	0.237829	0.0947506	0.236696	0.214073	0.141056	0.204751	0.291505	0.0575271	0.0721227	0.0603349	0.267074	0.101623	0.186809	0.336503	0.113559	0.273105	0.0738939	0.250967	0.156563	0.116732	0.362683	0.340361	0.0949344	0.225383	0.184733	0.170661	0.11599	0.252912	0.135991	0.26853	0.274249	0.113947	0.235375	0.262138
P22307	Non-specific lipid-transfer protein OS=Homo sapiens GN=SCP2 PE=1 SV=2	SCP2	40.256	31	12	59	0.0264521	0.173436	0.157638	0.164778	0.308027	0.315724	0.194129	0.210091	0.433247	0.0836909	0.175478	0.127783	0.491126	0.409285	0.437459	0.396221	0.397684	0.495445	0.0666356	0.312272	0.30556	0.152811	0.379774	0.404067	0.166445	0.155953	0.420216	0.212335	0.162257	0.188307	0.215758	0.387168	0.499515	0.242402	0.393022	0.41179
Q15075	Early endosome antigen 1 OS=Homo sapiens GN=EEA1 PE=1 SV=2	EEA1	36.8	12	12	162.4	0.212389	0.0676769	0.0772491	0.0362139	0.0903261	0.0758779	0.0295999	0.0558472	0.120985	0.00894747	0	0	0.0591887	0.0119014	0.0579169	0.0954306	0.0508487	0.106162	0.102643	0.0951665	0.0309839	0.0999198	0.149317	0.0997925	0.073418	0.0424146	0.0573408	0.0820539	0.0829925	0.0539591	0.0810359	0.0969049	0.0846058	0.0862879	0.127443	0.113916
P01031	Complement C5 OS=Homo sapiens GN=C5 PE=1 SV=4	C5	32.223	10	12	188.2	0.0655659	0.155066	0.291129	0.147377	0.0806075	0.0778959	0.127228	0.426227	0.110888	0.0562448	0.164605	0.176538	0.0984067	0.0426751	0.128095	0.133445	0.0661483	0.0411707	0.13307	0.058474	0.127902	0.0867261	0.12965	0.11502	0.125096	0.195469	0.0250222	0.257157	0.240641	0.223739	0.177909	0.141718	0.102324	0.216831	0.1039	0.194026
Q9NZ08	Endoplasmic reticulum aminopeptidase 1 OS=Homo sapiens GN=ERAP1 PE=1 SV=3	ERAP1	30.58	16	12	107.2	0.0535789	0.279275	0.305662	0.106212	0.247067	0.312267	0.129213	0.142462	0.29222	0	0.25139	0.0881536	0.646101	0.437982	0.416506	0.39869	0.619351	0.496954	0.169286	0.33767	0.426875	0.0821967	0.302943	0.506772	0.118465	0.191518	0.323421	0.19886	0.224247	0.412447	0.167417	0.221889	0.47301	0.143707	0.16807	0.270196
P04075	Fructose-bisphosphate aldolase A OS=Homo sapiens GN=ALDOA PE=1 SV=2	ALDOA	113.46	57	11	39.4	0.596664	6.96136	7.34936	3.3163	8.4785	8.90617	2.58547	4.69811	8.84663	3.3823	6.71647	5.43892	15.7022	10.3984	15.3918	9.45983	4.79829	7.97311	3.2971	10.088	9.43358	1.94625	7.48243	14.5077	2.31235	8.38158	9.89241	6.06499	5.76167	10.4325	3.78239	10.945	12.4683	3.56812	7.45741	8.09244
Q99497	Protein DJ-1 OS=Homo sapiens GN=PARK7 PE=1 SV=2	PARK7	99.467	75	11	19.9	1.35338	2.72069	2.35806	1.84824	4.50109	4.95083	1.29053	2.11782	4.56231	5.4373	8.56624	6.89694	8.44714	11.3604	8.20138	4.24679	4.51428	3.70432	1.66054	4.52917	6.90255	1.41721	3.83597	6.78602	1.63373	4.46551	6.08584	2.05299	1.87725	3.68394	1.88636	4.89553	6.57803	2.00754	3.61506	3.01205
P09211	Glutathione S-transferase P OS=Homo sapiens GN=GSTP1 PE=1 SV=2	GSTP1	98.872	60	11	23.3	0.969644	5.65652	7.02549	4.37949	10.5946	11.1742	3.20699	4.61673	9.39531	4.90138	6.25481	5.0669	20.5329	13.7038	14.4099	9.56598	2.10091	4.21946	3.78806	7.60873	12.2316	2.45616	8.49752	18.6555	3.0054	7.99504	11.0298	5.01247	4.79652	8.73085	3.69787	9.8905	11.5364	3.29033	6.77485	7.72114
P14866	Heterogeneous nuclear ribonucleoprotein L OS=Homo sapiens GN=HNRNPL PE=1 SV=2	HNRNPL	86.676	30	11	64.1	0.0123613	0.043549	0.161355	0.609817	0.146239	0.0486353	0.874574	0.153681	0.148613	0.00781535	0.0260347	0.0116669	0.121799	0.0650933	0.108556	0.428034	0.0605108	0.27443	0.342761	0.0806195	0.0598006	0.955166	0.256185	0.107187	0.63293	0.0833432	0.0667491	0.224782	0.298987	0.0670095	0.606932	0.158227	0.0805281	0.764285	0.362334	0.580436
P52788	Spermine synthase OS=Homo sapiens GN=SMS PE=1 SV=2	SMS	80.789	57	11	41.2	0.0080048	0.353142	0.253061	0.189055	0.433827	0.512513	0.149244	0.197317	0.55895	0.203793	0.791838	0.45745	1.7325	1.29934	1.45078	0.437899	0.455348	0.473164	0.127138	0.440521	0.910062	0.221313	0.738366	1.33832	0.295495	0.573081	1.10604	0.243359	0.159912	0.502536	0.30594	0.798109	1.1853	0.304911	0.694571	0.584978
G5E972	Thymopentin OS=Homo sapiens GN=TMPO PE=2 SV=1	TMPO	78.861	40	11	46.3	1.3338	0.0916196	0.0621736	1.15094	0.580886	0.347048	1.49357	0.357202	0.926658	0.211739	0.373918	0.299418	0.225304	0.477527	0.173794	0.781011	0.805806	1.23175	0.179643	0.58458	0.652126	1.63365	0.659083	0.378025	1.16391	0.345354	0.519698	0.269097	0.23424	0.0465741	0.857048	0.709317	0.765518	1.14434	0.943023	1.34191
P11216	Glycogen phosphorylase, brain form OS=Homo sapiens GN=PYGB PE=1 SV=5	PYGB	76.73	25	11	96.6	0.0251941	0.390747	0.490569	0.417939	0.648719	0.694863	0.376088	0.485334	0.80796	0.0534808	0.218138	0.108525	0.942528	0.365419	0.66349	0.947371	0.498395	0.735649	0.333173	0.576367	0.456519	0.272729	0.651971	0.853274	0.400407	0.612373	0.611544	0.414766	0.357623	0.39622	0.308273	0.577452	0.471618	0.299279	0.530522	0.694984
P09455	Retinol-binding protein 1 OS=Homo sapiens GN=RBP1 PE=1 SV=2	RBP1	68.29	68	11	15.8	2.23789	3.74096	7.55867	6.3099	5.73834	5.81263	4.73565	2.6524	5.01756	0.754055	0.8454	0.547955	5.92379	1.39494	2.90304	6.83328	0.687982	2.04334	4.84727	3.45365	3.35001	4.32211	7.60704	9.27889	4.12735	2.85159	3.52362	5.47682	6.93211	4.29407	6.26416	5.03881	3.16681	5.70402	7.17689	7.94497
P13804	Electron transfer flavoprotein subunit alpha, mitochondrial OS=Homo sapiens GN=ETFA PE=1 SV=1	ETFA	67.468	49	11	35.1	0.0111284	0.796933	0.563852	0.314937	0.721237	0.816566	0.349559	0.454549	0.864211	0.744019	0.898883	0.750537	1.19068	1.34132	1.09146	0.565778	0.505369	0.449559	0.24087	0.811216	0.786311	0.316505	0.780559	0.903117	0.350855	0.633471	0.862482	0.389449	0.37915	0.841872	0.476509	0.675581	0.917352	0.43863	0.505037	0.498688
P09972	Fructose-bisphosphate aldolase C OS=Homo sapiens GN=ALDOC PE=1 SV=2	ALDOC	66.302	48	11	39.4	0.0746985	1.4023	1.90833	0.783992	1.9548	1.94558	0.560886	0.958176	2.28735	1.09188	2.19938	1.7748	4.47798	2.62075	3.61521	2.99707	1.65575	2.058	0.458095	2.09815	2.7379	0.245868	1.74301	3.68281	0.296989	1.95025	2.42918	1.50528	1.1983	2.00335	0.770565	2.20508	2.52818	0.613528	1.39839	1.52729
B5MCQ5	Protein disulfide-isomerase A6 OS=Homo sapiens GN=PDIA6 PE=2 SV=1	PDIA6	62.034	30	11	53.2	2.13036	2.17909	1.45198	1.48698	0.293722	0.108392	1.39116	0.888305	0.115976	0.0609098	0.147159	0.116817	0.164628	0.156941	0.0946545	0.356427	0.194121	0.65849	3.09723	0.245622	0.193417	1.21253	0.260708	0.206037	1.36304	0.225145	0.137946	1.71001	2.70754	0.360285	1.16746	0.217702	0.144324	0.986432	0.410408	0.359633
P49189	4-trimethylaminobutyraldehyde dehydrogenase OS=Homo sapiens GN=ALDH9A1 PE=1 SV=3	ALDH9A1	61.458	33	11	53.8	0.0403072	1.11478	1.00559	0.802568	2.05817	2.32311	0.710171	1.17538	2.56916	2.87983	3.17354	3.45236	4.29831	4.85505	4.80702	1.9274	2.13257	1.93418	0.681517	2.26972	2.89505	0.597504	1.99043	3.54621	0.729689	2.44397	3.14381	0.879761	0.795697	1.56653	0.784473	2.20668	3.03263	0.772143	1.42828	1.49626
P14550	Alcohol dehydrogenase [NADP(+)] OS=Homo sapiens GN=AKR1A1 PE=1 SV=3	AKR1A1	60.226	46	11	36.6	0.0756965	0.624465	0.91748	0.672033	1.44904	1.55625	0.424917	0.674934	1.39771	1.08776	1.1912	1.25868	3.42745	2.20166	2.11366	1.67928	0.864795	0.947677	0.530476	0.889344	1.11931	0.336428	1.13345	2.56355	0.346474	1.44355	1.50736	0.697141	0.642514	0.905165	0.616988	1.21165	1.54851	0.540056	1.98827	1.10088
Q92945	Far upstream element-binding protein 2 OS=Homo sapiens GN=KHSRP PE=1 SV=4	KHSRP	59.95	25	11	73.1	1.44222	0.575335	0.349223	0.675618	0.64104	0.525381	0.646344	0.472058	0.483958	0.0867747	0.194423	0.117566	0.43745	0.282447	0.320335	0.644799	0.306351	0.505676	0.677575	0.352941	0.213805	0.870946	0.63321	0.263316	0.656428	0.241931	0.313839	0.470606	0.622613	0.338014	0.896644	0.612539	0.498969	0.71971	0.861144	0.921843
P19338	Nucleolin OS=Homo sapiens GN=NCL PE=1 SV=3	NCL	57.119	20	11	76.6	1.75583	0.489708	1.05479	2.54647	1.09681	0.939529	3.12204	1.00894	1.6429	0.48824	0.58434	0.484286	1.24393	0.677609	0.546802	2.80679	1.79009	1.84738	1.21088	1.22769	0.915206	2.44727	1.49799	0.665991	1.86803	0.605952	0.694343	1.601	1.51873	0.839303	1.9034	1.46193	1.08175	2.23724	1.84518	1.45727
Q96QK1	Vacuolar protein sorting-associated protein 35 OS=Homo sapiens GN=VPS35 PE=1 SV=2	VPS35	56.582	19	11	91.6	0.0300854	0.044324	0.167885	0.234596	0.101386	0.188899	0.241795	0.0473635	0.137694	0.0345469	0.0747221	0.0710801	0.0825802	0.0960267	0.131967	0.195441	0.106422	0.148537	0.210881	0.102425	0.0917265	0.191269	0.18179	0.212344	0.196458	0.0609842	0.0960785	0.159407	0.21159	0.120592	0.185268	0.159914	0.124382	0.199991	0.196555	0.313621
O43301	Heat shock 70 kDa protein 12A OS=Homo sapiens GN=HSPA12A PE=1 SV=2	HSPA12A	55.749	26	11	74.9	0.0100815	0.0190743	0	1.02533	0.0082865	0	1.01106	0.186226	0	0	0	0	0	0	0	0.017239	0	0.0523452	0.304082	0.0134827	0.00914709	0.937922	0.0479011	0.00653617	0.863433	0.0892842	0	0.168593	0.195435	0	0.687039	0.0209792	0.0253463	0.740577	0.21437	0.140007
P50991	T-complex protein 1 subunit delta OS=Homo sapiens GN=CCT4 PE=1 SV=4	CCT4	54.624	29	11	57.9	0.185702	0.388258	0.304689	0.930065	0.278774	0.199447	1.20638	0.413461	0.321038	0.31153	0.223957	0.236693	0.15503	0.134427	0.136179	0.347572	0.463257	0.391874	0.787116	0.291983	0.20683	0.989921	0.44029	0.193138	1.14006	0.25153	0.119276	0.724724	0.807215	0.0858298	0.961088	0.348479	0.242539	0.858089	0.408668	0.417454
Q15582	Transforming growth factor-beta-induced protein ig-h3 OS=Homo sapiens GN=TGFBI PE=1 SV=1	TGFBI	54.309	28	11	74.6	0.284396	0.20457	0.207505	0.215856	0.112242	0.150738	0.327247	0.101377	0.15111	0.168506	0.246364	0.177561	0.156963	0.143079	0.189962	0.374698	0.374575	0.516727	0.319978	0.142089	0.146186	0.240675	0.250594	0.243823	0.205193	0.116936	0.202059	0.400624	0.419603	0.369584	0.294192	0.200011	0.2888	0.23614	0.242232	0.312298
P16435	NADPH--cytochrome P450 reductase OS=Homo sapiens GN=POR PE=1 SV=2	POR	50.326	26	11	76.6	0.0197216	0.363087	0.200723	0.201302	0.219018	0.0776022	0.224626	0.306326	0.166672	0.0431575	0.0556129	0.0494267	0.120602	0.07755	0.0823514	0.117901	0.0582259	0.0883895	0.13462	0.274146	0.111107	0.230678	0.149483	0.0874939	0.267032	0.267167	0.0790358	0.157163	0.136421	0.124112	0.205019	0.17434	0.139907	0.273879	0.171476	0.117142
P30740	Leukocyte elastase inhibitor OS=Homo sapiens GN=SERPINB1 PE=1 SV=1	SERPINB1	50.303	42	11	42.7	0.0450561	0.737778	0.709641	0.545644	0.965849	0.807844	0.413872	0.580143	0.765733	0.121616	0.375086	0.224389	0.906836	0.451363	0.698323	0.838741	0.387517	0.672265	0.842968	0.809397	0.580537	0.511755	0.834747	1.03597	0.502033	0.679397	0.640102	0.739956	0.952491	0.639964	0.665138	0.919566	0.831006	0.598004	0.941496	0.910503
P17174	Aspartate aminotransferase, cytoplasmic OS=Homo sapiens GN=GOT1 PE=1 SV=3	GOT1	49.344	44	11	46.2	0	0.391816	0.26544	0.130836	0.319607	0.323739	0.103367	0.20165	0.271778	0.265618	0.660852	0.508777	0.771144	1.00046	0.835066	0.370014	0.51704	0.368701	0.200703	0.454621	0.502601	0.0901938	0.232809	0.654277	0.160388	0.389721	0.489997	0.137924	0.14422	0.512368	0.191264	0.364939	0.534904	0.165295	0.297983	0.297498
P14923	Junction plakoglobin OS=Homo sapiens GN=JUP PE=1 SV=3	JUP	49.276	26	11	81.7	0.241118	0.539843	0.581007	0.555445	0.702217	0.461536	0.316368	1.0156	0.252794	0.583904	0.388942	0.508338	0.152167	0.239494	0.417274	0.221877	0.360134	0.242413	0.508587	0.489576	0.240855	0.409999	0.440207	0.358336	0.257741	0.244984	0.270712	0.189217	0.165349	0.128155	0.140548	0.165981	0.399629	0.226173	0.209187	0.488678
P07339	Cathepsin D OS=Homo sapiens GN=CTSD PE=1 SV=1	CTSD	49.236	43	11	44.5	0.438273	0.96418	0.927918	0.605705	1.02514	1.02908	0.68898	0.917161	1.30162	0.480008	0.623394	0.409608	1.49523	0.693073	1.46116	0.937479	0.711189	0.865567	0.505808	1.0925	0.873944	0.634796	1.14749	1.30479	0.652026	1.1239	1.14696	0.586177	0.657341	1.26265	0.73247	1.05233	1.45767	0.6967	0.948874	1.14992
Q13740	CD166 antigen OS=Homo sapiens GN=ALCAM PE=1 SV=2	ALCAM	48.786	32	11	65.1	0.693816	0.0902461	0.0281062	0.548107	0.766135	0.169915	0.561165	0.570568	0.247318	0.22405	0.173543	0.196841	0.379631	0.66938	0.33142	0.377033	0.507347	0.585656	0.120206	0.301666	0.190362	0.652824	0.473987	0.394533	0.640652	0.96264	0.242318	0.310121	0.146781	0.0167411	0.668698	0.621371	0.506191	0.632916	0.399664	0.124359
O75390	Citrate synthase, mitochondrial OS=Homo sapiens GN=CS PE=1 SV=2	CS	46.442	34	11	51.7	0.0545845	1.12967	0.785424	0.389994	0.954682	1.02644	0.383993	0.787285	1.25795	0.626511	2.22829	2.30642	1.98351	2.36612	1.81866	1.08689	1.87715	1.40201	0.420905	1.42524	1.64613	0.478158	1.17354	1.63467	0.524789	1.12479	1.56145	0.608104	0.549059	1.42327	0.613833	0.960929	2.08209	0.537682	0.745738	0.877748
P13716	Delta-aminolevulinic acid dehydratase OS=Homo sapiens GN=ALAD PE=1 SV=1	ALAD	45.879	47	11	36.3	0.223743	0.267076	0.209054	0.240987	0.471829	0.458181	0.19955	0.272476	0.456431	0.32975	0.744035	0.490983	1.10826	0.980623	0.976998	0.507454	0.491578	0.391262	0.142896	0.494295	0.543436	0.162988	0.434857	0.874362	0.209417	0.503927	0.53211	0.171881	0.174268	0.257449	0.29986	0.452314	0.637251	0.256715	0.442104	0.429694
B4E1F0	Plasma protease C1 inhibitor OS=Homo sapiens GN=SERPING1 PE=2 SV=1	SERPING1	45.771	30	11	55.7	0.663813	0.603309	0.950632	0.205005	0.500479	0.496623	0.163717	0.336154	0.389535	2.55611	1.40194	2.08816	0.658638	0.890436	0.701526	1.07311	1.34799	0.769562	0.450276	0.67318	1.00351	0.11562	0.259228	0.534252	0.200238	0.611651	0.519724	0.856828	0.756723	1.39773	0.158307	0.345922	0.526856	0.178622	0.259755	0.38458
P51149	Ras-related protein Rab-7a OS=Homo sapiens GN=RAB7A PE=1 SV=1	RAB7A	44.903	60	11	23.5	0.361399	0.697402	0.614591	1.12266	1.12389	1.01452	1.03539	0.803712	1.34793	0.296636	0.601338	0.389283	1.21056	0.706239	1.21192	1.59066	1.03359	1.46442	0.737055	1.0582	0.808664	1.09172	1.34058	1.1666	0.831053	0.663349	0.772834	0.672807	0.817409	0.510647	1.02441	1.25416	1.38811	1.05344	1.11461	1.10985
Q06323	Proteasome activator complex subunit 1 OS=Homo sapiens GN=PSME1 PE=1 SV=1	PSME1	42.203	49	11	28.7	1.11247	1.23477	1.07902	0.497969	0.584105	0.245823	0.322408	0.580989	0.344971	0.064008	0.0821769	0.0552169	0.0856574	0.0833339	0.0452589	0.0841401	0.0974773	0.144551	0.941121	0.792617	0.169928	0.335169	0.515175	0.112914	0.417149	0.30848	0.155743	0.81234	0.971696	0.215534	0.436668	0.370301	0.157238	0.449433	0.488047	0.543959
Q86VP6	Cullin-associated NEDD8-dissociated protein 1 OS=Homo sapiens GN=CAND1 PE=1 SV=2	CAND1	41.354	14	11	136.3	0.0294651	0.00979336	0.00277568	0.514255	0	0.0335858	0.414036	0	0.0412103	0	0	0	0	0.027463	0.00822004	0	0	0.0234616	0.332216	0	0	0.235197	0	0.0175571	0.263888	0.00431126	0.0208689	0.0139837	0.211538	0.00947671	0.189583	0	0	0.0971446	0	0.0132561
P07384	Calpain-1 catalytic subunit OS=Homo sapiens GN=CAPN1 PE=1 SV=1	CAPN1	39.417	18	11	81.8	0.0333278	0.14324	0.298369	0.452345	0.394208	0.310973	0.399057	0.272414	0.319607	0.108033	0.115876	0.0784093	0.370454	0.143567	0.320366	0.449582	0.137568	0.370195	0.379299	0.275958	0.208664	0.333686	0.381353	0.408796	0.407592	0.223229	0.198654	0.341094	0.327761	0.18789	0.43558	0.40133	0.353921	0.47075	0.616236	0.580826
P78347	General transcription factor II-I OS=Homo sapiens GN=GTF2I PE=1 SV=2	GTF2I	39.2	19	11	112.3	0.0455029	0.0226239	0.0122603	0.256246	0.013287	0	0.305755	0.0413226	0	0	0	0	0.00591501	0.023229	0.00336097	0.00619229	0.0229096	0.0272354	0.123349	0.00424271	0	0.300167	0.0321845	0	0.204395	0.0149936	0.00426895	0.0685531	0.0464675	0.0140982	0.213148	0.0267704	0.00459371	0.194215	0.0626499	0.0447666
P23141	Liver carboxylesterase 1 OS=Homo sapiens GN=CES1 PE=1 SV=2	CES1	37.213	25	11	62.5	0	0.0677621	0.216593	0.0961876	0.127375	0.125445	0.0851366	0.0681049	0.079101	0.0184679	0.100146	0.0697875	0.148336	0.0706281	0.0123513	0.38137	0.256525	0.331793	0.0900855	0.165538	0.127524	0.0528029	0.161899	0.245136	0.0568348	0.132956	0.112491	0.167533	0.161934	0.0619054	0.153331	0.137156	0.0504447	0.103705	0.109887	0.0981763
P49327	Fatty acid synthase OS=Homo sapiens GN=FASN PE=1 SV=3	FASN	33.179	6	11	273.3	0.0254328	0.0375521	0.0717452	0.0389156	0.0307625	0.0407572	0.0489488	0.0359833	0.0546101	0.0418759	0.0351987	0.0377133	0.0186541	0.0322744	0	0	0.037995	0.0138578	0.171719	0.0544113	0.0320183	0.0199269	0.0262867	0.0236743	0.0257284	0.0163441	0.00900221	0.167629	0.135268	0.0117544	0.0263249	0.0258907	0.011234	0.0248737	0.0272455	0.0225799
P62258	14-3-3 protein epsilon OS=Homo sapiens GN=YWHAE PE=1 SV=1	YWHAE	92.054	58	10	29.2	4.08801	11.4176	10.8314	6.9067	12.6481	10.7756	5.73396	7.92472	12.1892	2.18313	3.19664	2.39552	6.25105	3.22052	4.08225	7.32989	3.71709	5.6115	5.55329	12.4646	7.5053	4.61205	10.5527	9.18376	4.88292	8.64602	6.87988	7.34366	7.35117	10.3659	6.08804	10.8761	8.20858	5.33884	11.4329	12.0234
P04792	Heat shock protein beta-1 OS=Homo sapiens GN=HSPB1 PE=1 SV=2	HSPB1	85.695	63	10	22.8	14.1562	1.87983	2.90438	4.07517	2.52633	2.5151	4.05761	3.92896	3.094	1.04399	0.90447	0.557801	2.79007	1.26271	1.52516	5.32256	3.04268	5.66122	3.40853	2.63934	2.09714	5.28711	3.01763	2.69984	4.82783	2.06271	3.67885	3.62862	3.53885	1.6939	4.44384	3.14195	3.20319	5.13149	3.47026	5.27781
Q6NZI2	Polymerase I and transcript release factor OS=Homo sapiens GN=PTRF PE=1 SV=1	PTRF	84.58	45	10	43.5	4.35205	0.96252	0.571961	4.15126	1.264	0.323542	4.07227	2.95856	0.613397	0.282228	0.261186	0.231593	0.546064	0.579931	0.593525	1.88189	0.942537	1.99996	1.84319	0.821206	0.3056	4.79129	1.41216	0.413217	3.20035	1.30976	0.401986	1.01446	1.46954	0.147242	3.69659	1.31867	0.772716	3.87852	2.10094	1.779
P00387	NADH-cytochrome b5 reductase 3 OS=Homo sapiens GN=CYB5R3 PE=1 SV=3	CYB5R3	81.691	43	10	34.2	0.0363124	0.408682	0.48386	1.66477	0.527012	0.215439	2.03854	0.930844	0.301733	0.1657	0.204211	0.253313	0.272667	0.285421	0.273619	0.547231	0.32282	0.479	0.828476	2.50503	0.098572	1.22414	0.34672	0.176775	1.34831	1.13559	0.176869	1.01686	1.15823	0.268461	1.49574	2.69728	0.287631	1.39959	0.809862	0.311882
B4DGP8	Calnexin OS=Homo sapiens GN=CANX PE=2 SV=1	CANX	81.218	24	10	71.5	2.56009	1.74448	1.62539	3.26205	2.02959	0.455541	3.90524	2.75213	0.733123	0.115763	0.173143	0.136679	0.199031	0.13629	0.183242	1.36779	0.557507	1.26213	2.34301	1.13039	0.290767	3.56409	1.61911	0.22286	4.04798	3.10525	0.177984	2.47885	2.19189	0.241562	2.45636	1.02227	0.266028	3.41686	2.22566	1.40412
P30153	Serine/threonine-protein phosphatase 2A 65 kDa regulatory subunit A alpha isoform OS=Homo sapiens GN=PPP2R1A PE=1 SV=4	PPP2R1A	77.764	28	10	65.3	0.091555	0.711739	0.611034	0.762651	0.379075	0.155955	0.644503	1.3551	0.361929	0.14946	0.0505352	0.0673641	0.158946	0.0425519	0.0461416	0.0946935	0.0280283	0.130224	0.659006	0.264608	0.0549042	0.548771	0.409714	0.108302	0.706311	0.67611	0.175951	0.612315	0.731001	0.0875529	0.840794	0.323699	0.180708	0.782012	0.593537	0.531096
P08779	Keratin, type I cytoskeletal 16 OS=Homo sapiens GN=KRT16 PE=1 SV=4	KRT16	75.717	43	10	51.2	1.01291	1.77119	1.12367	0.892041	1.92342	1.76781	0.80588	1.95458	1.11544	3.85623	1.31979	1.68371	0.711994	1.01325	1.03893	0.622081	1.36208	0.865173	1.40804	2.11095	0.981945	1.35607	1.13529	0.74642	0.797053	1.002	1.1809	0.603157	0.440971	0.545812	0.351371	0.746124	1.50959	0.62385	0.491646	1.11974
O43852	Calumenin OS=Homo sapiens GN=CALU PE=1 SV=2	CALU	75.274	50	10	37.1	1.16626	1.44055	1.29084	0.227212	0.462252	0.307974	0.296051	0.435968	0.46798	0.0334241	0.0750775	0.0218394	0.523058	0.00652659	0.118871	0.580296	0.359262	0.655161	0.972475	0.810184	0.172665	0.3759	0.336606	0.31649	0.375666	0.381726	0.107586	0.999843	1.06571	1.38617	0.282399	0.382977	0.115109	0.290621	0.496063	0.44985
P08123	Collagen alpha-2(I) chain OS=Homo sapiens GN=COL1A2 PE=1 SV=7	COL1A2	73.119	13	10	129.2	26.6931	3.27019	1.07262	0.536195	2.64887	3.03184	0.841924	1.70688	4.09696	7.6026	8.08779	6.51483	3.07095	8.25288	3.01539	2.28344	13.3499	6.8071	1.27843	4.05496	4.27679	0.683085	2.22358	2.40473	1.40083	2.50303	4.22924	1.92652	1.21749	2.31956	1.21864	3.7549	5.3843	1.15539	1.41763	0.792489
P54727	UV excision repair protein RAD23 homolog B OS=Homo sapiens GN=RAD23B PE=1 SV=1	RAD23B	69.075	37	10	43.1	1.2538	1.1699	0.741954	0.390959	0.753076	0.877244	0.317655	0.536363	0.743692	0.684752	0.844765	0.601084	0.948337	0.877745	0.683949	0.651761	0.777459	0.780766	0.567872	1.00992	0.921123	0.390036	0.827493	0.83706	0.395043	0.69443	0.67038	0.499673	0.611212	1.23373	0.486049	0.715315	1.04054	0.425577	0.692533	0.642822
Q92499	ATP-dependent RNA helicase DDX1 OS=Homo sapiens GN=DDX1 PE=1 SV=2	DDX1	67.754	23	10	82.4	0.0203426	0.109131	0.278378	0.548265	0.113615	0.0519891	0.526745	0.167117	0.0814163	0	0	0.00634246	0.00445738	0	0.00455619	0.101114	0.00770631	0.100729	0.383776	0.0289095	0.0135175	0.498495	0.181024	0.050821	0.500431	0.120698	0.00445566	0.296241	0.393023	0.0112241	0.504936	0.067847	0.0400377	0.445581	0.331742	0.418965
K7ELL7	Glucosidase 2 subunit beta OS=Homo sapiens GN=PRKCSH PE=4 SV=1	PRKCSH	64.017	32	10	60.2	2.17934	1.24444	1.51507	0.793936	1.34046	0.876171	0.881571	0.955896	1.19453	0.0880596	0.384461	0.180134	0.664915	0.441826	0.50078	1.47124	0.914332	1.36838	1.04876	1.28049	0.662291	1.04183	1.0144	0.710768	0.967957	0.911869	0.605401	1.04403	1.09289	1.32572	0.831993	0.820373	0.48043	0.899401	1.22286	1.37133
F8VRQ1	Heterogeneous nuclear ribonucleoprotein A1 OS=Homo sapiens GN=HNRNPA1 PE=2 SV=1	HNRNPA1	62.466	39	10	33.1	0.382075	0.418307	1.21923	1.80107	0.478153	0.535508	2.05511	0.398407	0.97135	0.726055	0.649584	0.592214	1.32795	0.586289	0.72398	4.05852	1.63842	3.68228	0.816021	0.602107	0.588026	1.16367	1.34832	0.651031	1.04488	0.426805	0.492077	1.43595	1.14677	1.02533	1.35336	0.947234	0.880788	1.70491	1.66338	3.00864
P07954	Fumarate hydratase, mitochondrial OS=Homo sapiens GN=FH PE=1 SV=3	FH	62.153	43	10	54.6	0	0.952401	0.628599	0.342422	0.671943	0.784107	0.321439	0.527797	0.832568	1.0093	1.51657	1.4674	1.77513	1.91883	1.61796	0.823239	1.26371	1.07772	0.312649	0.903924	1.26926	0.307322	0.784002	1.15213	0.358352	0.997898	1.18677	0.455765	0.42232	1.06115	0.440832	0.755154	1.37149	0.326701	0.518862	0.575393
O95865	N(G),N(G)-dimethylarginine dimethylaminohydrolase 2 OS=Homo sapiens GN=DDAH2 PE=1 SV=1	DDAH2	60.64	53	10	29.6	0.494696	0.465668	0.537638	0.944415	0.730171	0.543263	0.782701	0.920146	0.55865	0.200664	0.156651	0.114833	0.471435	0.243827	0.249732	0.588987	0.0798478	0.339722	0.566906	0.305882	0.140526	0.82935	0.994357	0.418999	0.962378	0.646717	0.193762	0.67101	0.600981	0.159898	1.05253	0.776579	0.328471	0.951687	1.0782	1.01962
A8MXP9	Matrin-3 OS=Homo sapiens GN=MATR3 PE=4 SV=1	MATR3	60.049	22	10	99.9	0.159659	0	0.0155428	0.663306	0	0.0504529	0.944912	0.0617441	0.0299115	0	0	0.00958348	0.00996025	0.0876351	0	0.0855886	0.0919138	0.0937099	0.348681	0	0	0.973455	0	0.0147277	0.575592	0	0	0.0717116	0.176623	0	0.330742	0	0.0449285	0.603405	0.0463275	0.0784988
P07942	Laminin subunit beta-1 OS=Homo sapiens GN=LAMB1 PE=1 SV=2	LAMB1	59.971	10	10	197.9	0.0312776	1.00305	0.46666	0.00859235	0.0204994	0	0	0.0142721	0.0169375	0.0238136	0	0	0.00911519	0.00537543	0.0150615	0	0.0411944	0.0181308	0.351792	0.359032	0.0890016	0.00236256	0.010266	0	0.0192317	0.0175934	0.00860997	0.294989	0.333933	0.571795	0	0.0218451	0.00926629	0.00239768	0.00751767	0.00654751
Q9NRN5	Olfactomedin-like protein 3 OS=Homo sapiens GN=OLFML3 PE=2 SV=1	OLFML3	58.881	34	10	46	0.39924	0.260434	0.285767	1.84427	0.593341	0.231988	3.33715	0.682573	0.608096	0.076617	0.128387	0.123766	0.148057	0.152622	0.362415	0.29773	0.342352	0.819573	0.811241	0.339554	0.146747	2.64027	0.847558	0.29891	2.29983	0.671766	0.198319	0.810688	0.971508	0.085822	1.73559	0.821249	0.426407	1.71698	0.96301	0.935898
P62805	Histone H4 OS=Homo sapiens GN=HIST1H4A PE=1 SV=2	HIST1H4A	57.753	56	10	11.4	56.0603	10.7851	7.1165	100.391	10.0139	32.2181	129.427	24.7274	54.7285	2.78538	3.45051	6.10756	2.34345	3.81329	4.97703	3.35168	25.1512	33.8487	26.9193	12.6076	51.528	89.3451	48.2857	34.4499	102.422	21.6877	66.4947	75.0371	62.3891	12.6692	157.17	71.934	48.834	154.764	77.7448	63.6901
Q9Y4G6	Talin-2 OS=Homo sapiens GN=TLN2 PE=1 SV=4	TLN2	57.573	10	10	271.4	0	0.0343867	0.0101433	0.111047	0.0281655	0	0.105073	0.0724739	0	0	0	0	0	0	0	0	0	0.00568418	0.059454	0	0	0.138392	0.0204638	0	0.113404	0.0108795	0	0.0148765	0.0510715	0	0.135653	0.0117911	0	0.123024	0.0694506	0.0307633
P22695	Cytochrome b-c1 complex subunit 2, mitochondrial OS=Homo sapiens GN=UQCRC2 PE=1 SV=3	UQCRC2	56.515	40	10	48.4	0.0097999	0.150353	0.0732624	0.480809	0.0701627	0.0509824	0.56294	0.160853	0.0560877	0.0136726	0	0.015713	0.0162555	0.0132862	0.0144602	0.0601122	0	0.0414811	0.264943	0.0114969	0	0.387538	0.0617684	0.00977679	0.408425	0.0725463	0.0173157	0.174082	0.227889	0.0166633	0.392729	0.0725243	0	0.34439	0.0878816	0.0532456
P40925	Malate dehydrogenase, cytoplasmic OS=Homo sapiens GN=MDH1 PE=1 SV=4	MDH1	56.221	48	10	36.4	0.114151	1.31746	1.16927	0.794613	1.87271	2.19731	0.564976	1.33132	2.09594	1.25812	3.25549	2.7388	4.24182	4.17566	3.09064	2.34835	2.35148	1.94208	0.664346	2.36581	2.84363	0.443238	1.79984	3.51528	0.629851	1.79809	2.68665	0.87478	0.960851	1.97878	0.888364	1.65008	3.08925	0.848753	1.46217	1.49351
F8VQ10	Spliceosome RNA helicase DDX39B OS=Homo sapiens GN=DDX39B PE=4 SV=1	DDX39B	55.097	31	10	50.7	0.19081	0.476812	0.61941	0.983708	0.196479	0.314471	1.14987	0.367156	0.263431	0.0512034	0.0556841	0.0327848	0.240139	0.133287	0.173894	0.466653	0.101756	0.238351	0.835018	0.0736516	0.166774	1.00715	0.181635	0.130876	0.794763	0.245914	0.167544	0.620467	0.971767	0.172279	1.08471	0.154885	0.0944448	1.01936	0.491745	0.457457
P28289	Tropomodulin-1 OS=Homo sapiens GN=TMOD1 PE=1 SV=1	TMOD1	53.29	46	10	40.5	0.0519647	0.0301615	0.0687256	0.503738	0.298848	0.195833	0.497583	0.449403	0.315687	0.0333051	0.0302224	0.00768942	0.127211	0.0841576	0.154962	0.308669	0.268848	0.504651	0.0771979	0.0864454	0.0638357	0.723756	0.37172	0.134667	0.66792	0.225679	0.125511	0.0898516	0.0571204	0.0422006	0.525358	0.414754	0.127375	0.683603	0.581911	0.710691
Q9UEY8	Gamma-adducin OS=Homo sapiens GN=ADD3 PE=1 SV=1	ADD3	52.667	21	10	79.1	0.109916	0.0257953	0.0957265	0.537717	0.176136	0.0858084	0.607741	0.227595	0.247205	0.044363	0.0153503	0.0340112	0.0978128	0.0962748	0.155527	0.399174	0.084822	0.397076	0.13916	0.107417	0.0489485	0.669619	0.521954	0.113473	0.551904	0.179704	0.0965387	0.157392	0.167001	0.0370131	0.624954	0.383479	0.17131	0.824805	0.749644	0.790048
P21810	Biglycan OS=Homo sapiens GN=BGN PE=1 SV=2	BGN	51.195	35	10	41.6	0.697246	2.88169	1.30383	0.63562	0.750393	0.208209	0.884854	2.97131	0.573593	1.59828	0.288827	0.343046	0.141647	0.0690558	0.163349	0.207383	0.402358	0.352337	1.64565	1.35286	0.116131	0.730317	0.637876	0.144084	0.924959	1.18492	0.236187	1.00769	1.75543	0.641786	0.890879	0.525001	0.362551	0.739369	0.544694	0.492503
P40939	Trifunctional enzyme subunit alpha, mitochondrial OS=Homo sapiens GN=HADHA PE=1 SV=2	HADHA	50.833	20	10	82.9	0.0201054	0.0550571	0.227167	0.785983	0.00851004	0.0524919	0.919525	0.0440395	0.0223111	0.0118465	0	0.0157274	0.0299573	0.0575078	0.0144809	0.161453	0.0947091	0.268144	0.622687	0.0579283	0.0286642	0.819689	0.0994078	0.0404042	0.727503	0.073452	0.0541719	0.239966	0.390463	0.0238389	0.45079	0.0922682	0.0210168	0.304655	0.0649828	0.146714
Q9UFN0	Protein NipSnap homolog 3A OS=Homo sapiens GN=NIPSNAP3A PE=1 SV=2	NIPSNAP3A	50.622	54	10	28.4	0.0263879	0.304171	0.236173	0.0864444	0.19563	0.21061	0.10256	0.146896	0.181054	0.244205	0.555386	0.546152	0.603494	0.606949	0.71019	0.583181	0.575726	0.54907	0.11425	0.258716	0.392257	0.172224	0.263058	0.448227	0.176224	0.266374	0.332762	0.181038	0.17293	0.400673	0.205704	0.249427	0.507716	0.126822	0.217142	0.188508
Q15942	Zyxin OS=Homo sapiens GN=ZYX PE=1 SV=1	ZYX	48.573	33	10	61.2	1.10679	0.520728	0.55144	0.0714068	0.237679	0.246202	0.0419403	0.132855	0.140591	0.13468	0.269527	0.142919	0.180972	0.191993	0.184883	0.196508	0.166715	0.140796	0.257869	0.355497	0.343052	0.132105	0.23596	0.137589	0.0781274	0.103179	0.232473	0.371803	0.451137	0.795865	0.0891662	0.277875	0.203688	0.0947277	0.145245	0.164767
O00764	Pyridoxal kinase OS=Homo sapiens GN=PDXK PE=1 SV=1	PDXK	47.764	53	10	35.1	0.00303206	0.454459	0.339783	0.318751	0.746557	0.784884	0.159856	0.279891	0.682439	0.156972	1.06711	0.563033	1.25285	1.08749	1.16257	0.722718	0.601426	0.544449	0.25143	0.748081	0.948857	0.1863	0.586064	1.20332	0.248513	0.724857	0.927791	0.282784	0.276655	0.567145	0.300745	0.739465	0.912133	0.247667	0.555793	0.530702
Q96DG6	Carboxymethylenebutenolidase homolog OS=Homo sapiens GN=CMBL PE=1 SV=1	CMBL	42.466	42	10	28	0.0416495	0.698262	0.684417	0.967971	0.955415	1.14011	0.760098	0.533652	0.818624	0.182449	0.423131	0.331145	2.23215	0.925937	2.42196	1.31795	0.358874	0.509868	0.14661	0.46252	0.484425	0.500326	1.11755	2.23325	0.596792	0.581509	0.862532	0.431296	0.355108	1.21162	0.867523	1.1793	1.36347	0.982861	1.18041	1.51212
P05556	Integrin beta-1 OS=Homo sapiens GN=ITGB1 PE=1 SV=2	ITGB1	42.285	17	10	88.4	3.83267	1.02564	0.298031	0.859368	1.25215	0.583323	0.955467	1.63601	0.5992	0.246019	0.118275	0.158706	0.451747	0.198622	0.116488	0.440892	0.246876	0.388803	1.06362	1.09413	0.110319	1.09504	0.598518	0.131087	1.26256	1.60584	0.665332	0.912781	0.904835	0.849751	1.05468	0.518708	0.510051	1.11437	0.68533	0.32948
Q14247	Src substrate cortactin OS=Homo sapiens GN=CTTN PE=1 SV=2	CTTN	42.072	28	10	61.5	0.658684	0.239014	0.271706	0.175162	0.220124	0.296239	0.102693	0.126278	0.19609	0.0736022	0.121904	0.0730684	0.193602	0.126412	0.0939131	0.272507	0.189277	0.251949	0.260745	0.286597	0.149655	0.164217	0.220495	0.155324	0.136647	0.10639	0.106023	0.18099	0.225409	0.484724	0.128738	0.208446	0.213326	0.163801	0.23778	0.305692
Q9Y646	Carboxypeptidase Q OS=Homo sapiens GN=CPQ PE=1 SV=1	CPQ	41.098	36	10	51.9	0.105387	0.400012	0.348013	0.209179	0.511556	0.532451	0.214078	0.301528	0.561179	0.809992	0.891837	0.927374	1.0938	1.49274	1.04974	0.406843	0.65862	0.499073	0.33076	0.771833	0.816984	0.269636	0.598635	0.80138	0.252291	0.554541	0.715614	0.329501	0.342032	0.555896	0.313794	0.526532	1.11666	0.256003	0.440075	0.397605
P49748	Very long-chain specific acyl-CoA dehydrogenase, mitochondrial OS=Homo sapiens GN=ACADVL PE=1 SV=1	ACADVL	40.544	20	10	70.3	0.0421534	0.480378	0.351711	0.467137	0.413761	0.319979	0.504188	0.386811	0.337549	0.121495	0.176664	0.102375	0.456605	0.382693	0.43354	0.399398	0.230541	0.498942	0.341157	0.324238	0.258125	0.388325	0.351428	0.334447	0.437831	0.365065	0.300957	0.391465	0.502696	0.226085	0.572077	0.399376	0.338173	0.515881	0.466774	0.333001
P17655	Calpain-2 catalytic subunit OS=Homo sapiens GN=CAPN2 PE=1 SV=6	CAPN2	38.917	23	10	79.9	0	0.110452	0.252624	0.357729	0.17167	0.0847606	0.333624	0.101281	0.157311	0.0769338	0.0409292	0	0.138789	0.0158491	0.0424506	0.274396	0.0498958	0.17621	0.307012	0.103475	0.0245495	0.257086	0.181352	0.12387	0.267127	0.204027	0.0586486	0.20766	0.30191	0.0549091	0.286836	0.182365	0.0177694	0.283179	0.270479	0.313659
O60701	UDP-glucose 6-dehydrogenase OS=Homo sapiens GN=UGDH PE=1 SV=1	UGDH	37.072	31	10	55	0.0174844	0.220359	0.239501	0.3129	0.132744	0.187453	0.191202	0.159351	0.142296	0.0457175	0.0355321	0.0294959	0.234722	0.149053	0.208614	0.0283763	0.0378721	0.058769	0.410819	0.102474	0.1135	0.195575	0.175586	0.247314	0.200254	0.132115	0.176063	0.194403	0.317346	0.101626	0.19554	0.132925	0.170833	0.261124	0.183198	0.233644
Q9NQR4	Omega-amidase NIT2 OS=Homo sapiens GN=NIT2 PE=1 SV=1	NIT2	35.756	54	10	30.6	0	0.14941	0.153446	0.109359	0.280136	0.376171	0.0786036	0.131335	0.376976	0.557533	0.643812	0.620953	0.762143	0.938381	0.691103	0.29411	0.390629	0.347305	0.0909597	0.329797	0.55712	0.0885091	0.305254	0.669924	0.12336	0.375082	0.572533	0.134701	0.134411	0.273804	0.12844	0.384259	0.580772	0.140481	0.256453	0.268795
P00488	Coagulation factor XIII A chain OS=Homo sapiens GN=F13A1 PE=1 SV=4	F13A1	35.061	23	10	83.2	0.00720037	0.479044	0.382143	0.031462	0.0669892	0.0531035	0.050026	0.0691083	0.0640551	0	0.0242212	0.035652	0.0446971	0.0407851	0.0540124	0.101636	0.094806	0.0656819	0.170314	0.228483	0.122758	0.053961	0.0761573	0.10057	0.0296252	0.072288	0.0931366	0.19981	0.217805	0.493713	0.0570354	0.0978024	0.0561343	0.0354448	0.0590159	0.0634187
B4E2W0	3-ketoacyl-CoA thiolase OS=Homo sapiens GN=HADHB PE=2 SV=1	HADHB	33.842	28	10	48.8	0.0747615	0.0597081	0.190179	1.08721	0.144437	0.0900802	1.16578	0.393673	0.130126	0.0302581	0.0149494	0.0242803	0.0722712	0.0400368	0.0419448	0.212329	0.0606465	0.30896	0.541483	0.170753	0.0334156	1.18062	0.325941	0.0812752	1.04834	0.176346	0.0314848	0.203567	0.434566	0.0463018	0.902883	0.228304	0.0705384	0.622459	0.33576	0.35182
P60709	Actin, cytoplasmic 1 OS=Homo sapiens GN=ACTB PE=1 SV=1	ACTB	262.443	79	9	41.7	22.2678	57.8226	82.7347	39.0847	25.6938	18.7664	42.7736	34.8121	21.204	5.31453	5.9585	4.73524	23.289	6.50141	11.1849	30.5587	6.30675	21.8305	71.156	19.3483	9.95532	44.3583	40.6915	15.9255	36.5273	14.7712	8.91579	64.5837	63.1821	29.6967	44.9746	26.7353	13.5667	35.9306	42.421	47.1356
P68032	Actin, alpha cardiac muscle 1 OS=Homo sapiens GN=ACTC1 PE=1 SV=1	ACTC1	191.919	75	9	42	52.7579	95.8016	123.042	40.6833	27.9694	18.6119	44.5475	53.9034	23.5484	7.55968	7.94713	5.72134	24.2209	9.04031	13.5815	33.4377	8.36146	21.2431	115.946	24.6093	11.2635	63.9444	40.0435	17.4197	42.3586	18.2442	9.93014	90.8541	95.852	39.8771	52.9229	30.0994	14.8154	44.7526	46.7345	43.189
P63104	14-3-3 protein zeta/delta OS=Homo sapiens GN=YWHAZ PE=1 SV=1	YWHAZ	90.217	60	9	27.7	1.64439	4.21808	4.21609	2.46259	5.87926	5.57716	1.97936	3.76169	6.11287	0.667722	1.19681	0.742869	2.52641	1.10451	1.67414	3.06431	1.55127	2.5552	2.22588	5.80544	3.00848	1.88274	5.05137	4.28789	2.27586	4.72377	3.29701	3.6726	3.02579	4.18373	2.64205	5.51773	3.87551	2.4978	4.75238	4.95168
P26599	Polypyrimidine tract-binding protein 1 OS=Homo sapiens GN=PTBP1 PE=1 SV=1	PTBP1	81.962	34	9	57.2	0.148345	0.139884	0.243953	1.17736	0.319702	0.330857	1.24649	0.280536	0.515452	0.244653	0.408782	0.384894	0.714056	0.685963	0.64667	0.660042	0.6272	0.80275	0.656764	0.461817	0.482144	0.996431	0.783866	0.755423	0.888053	0.38698	0.540211	0.464966	0.581719	0.234141	1.15697	0.549987	0.971005	0.740008	0.934622	0.731575
Q16836	Hydroxyacyl-coenzyme A dehydrogenase, mitochondrial OS=Homo sapiens GN=HADH PE=1 SV=3	HADH	79.038	58	9	34.3	0.0743604	0.503729	0.784894	0.740074	1.21079	1.23433	0.87655	0.840522	1.28981	0.0576954	0.270741	0.273292	2.12278	1.47724	1.80695	1.54472	0.863033	1.54598	0.477339	1.05122	1.1497	0.848229	1.70385	2.2463	0.912919	1.32619	1.47575	0.802281	0.641924	0.775902	1.00566	1.39681	1.46977	0.987303	1.32498	1.52479
E9PK25	Cofilin-1 OS=Homo sapiens GN=CFL1 PE=2 SV=1	CFL1	75.843	47	9	22.7	1.07591	2.12101	4.54769	1.99983	1.19988	1.79269	1.8748	1.14256	1.58824	0.32361	0.812146	0.462685	2.8327	1.05032	1.7256	2.62362	1.12311	1.78463	3.30465	1.47387	1.18553	1.82441	2.4554	2.09337	1.34942	0.801084	1.02096	3.83561	3.32654	3.34115	1.94154	2.39463	1.51939	1.69502	2.87723	3.34964
P23246	Splicing factor, proline- and glutamine-rich OS=Homo sapiens GN=SFPQ PE=1 SV=2	SFPQ	75.471	21	9	76.1	0.27568	0.11588	0.262486	0.628288	0.273367	0.233821	0.787044	0.229055	0.244695	0.108862	0.145322	0.144983	0.163608	0.138213	0.139939	0.53767	0.210866	0.599947	0.226675	0.141626	0.164622	0.548335	0.337997	0.169187	0.441624	0.255231	0.144965	0.360112	0.363114	0.24863	0.541018	0.305487	0.207279	0.666909	0.541642	1.04441
P01876	Ig alpha-1 chain C region OS=Homo sapiens GN=IGHA1 PE=1 SV=2	IGHA1	73.962	41	9	37.6	0.549572	1.94223	2.96871	1.02483	2.09805	2.63551	0.505935	1.17181	1.75249	3.06997	2.58578	2.58889	1.99848	2.20485	2.58722	3.61792	3.80394	2.78136	1.95404	2.15075	3.01058	0.46724	0.686362	1.65771	0.853329	2.68328	2.36843	2.10872	2.55575	5.16098	0.470743	1.31033	1.69704	0.689988	0.603721	1.45384
Q14315	Filamin-C OS=Homo sapiens GN=FLNC PE=1 SV=3	FLNC	67.333	9	9	290.8	0	0.019429	0.016142	0.0353931	0.023499	0.0140533	0.0410036	0.0225818	0.0635519	0	0.0161974	0.0197934	0.018188	0.0480201	0.0458503	0.0658914	0.032717	0.0474964	0.130418	0.0447715	0	0.110083	0.0619929	0.0175042	0.0679088	0.0280868	0.0273571	0.0608787	0.0638058	0.00919459	0.116127	0.0651443	0.0398525	0.0894356	0.147408	0.0811484
P30086	Phosphatidylethanolamine-binding protein 1 OS=Homo sapiens GN=PEBP1 PE=1 SV=3	PEBP1	61.387	49	9	21	4.09643	4.46444	4.18734	4.52002	9.34552	10.4435	3.09894	4.49805	8.29294	8.77261	12.554	13.7636	10.0117	16.5237	11.0938	7.20204	6.50064	5.38222	3.19021	7.61646	12.2856	3.43735	8.05016	11.5117	3.99055	9.20792	12.1423	4.08311	3.60294	5.55006	4.8111	10.2572	10.7365	4.19962	8.35029	6.39779
P08865	40S ribosomal protein SA OS=Homo sapiens GN=RPSA PE=1 SV=4	RPSA	60.553	49	9	32.8	0.244205	2.11937	1.9745	1.34687	2.18116	2.2613	1.46093	1.59479	2.45956	3.18632	1.66723	0.615059	2.25284	1.51042	2.12503	2.27482	1.51687	2.68643	1.09469	2.01197	1.76777	1.21597	2.20779	3.05814	1.53241	1.81656	1.77854	1.75675	1.758	2.40569	1.69459	2.13391	2.82813	1.53645	1.76584	2.1071
P55809	Succinyl-CoA:3-ketoacid coenzyme A transferase 1, mitochondrial OS=Homo sapiens GN=OXCT1 PE=1 SV=1	OXCT1	59.876	30	9	56.1	0	0.158393	0.114832	0.0559776	0.252722	0.28185	0.0496412	0.141823	0.372458	0.137774	0.537015	0.466342	0.555954	0.570125	0.51104	0.263102	0.363012	0.39856	0.0182539	0.321983	0.391535	0.0658233	0.320175	0.419519	0.0851048	0.316102	0.431828	0.0989146	0.0809856	0.25707	0.116337	0.277772	0.435369	0.0628104	0.189767	0.114742
Q99714	3-hydroxyacyl-CoA dehydrogenase type-2 OS=Homo sapiens GN=HSD17B10 PE=1 SV=3	HSD17B10	53.546	53	9	26.9	0.0302271	0.0606133	0.261378	0.312419	0.0898251	0.229926	0.344144	0.120748	0.166531	0.0120543	0.111423	0.0823063	0.0153836	0.0172022	0.0454078	0.060938	0.0423821	0.0986132	0.162537	0.270598	0.130775	0.206108	0.252896	0.0820709	0.201829	0.150988	0.150434	0.259612	0.183711	0.0321818	0.306953	0.207058	0.0751078	0.316362	0.384597	0.53996
P09622	Dihydrolipoyl dehydrogenase, mitochondrial OS=Homo sapiens GN=DLD PE=1 SV=2	DLD	52.979	32	9	54.1	0.16001	0.634708	0.410757	0.24199	0.498068	0.61788	0.261027	0.424779	0.860852	0.402073	1.24396	0.937122	1.09921	1.17632	1.1882	0.578333	1.03764	0.887897	0.237924	0.946571	0.930511	0.306044	0.676403	0.842125	0.324493	0.799811	1.04367	0.37014	0.301422	0.840324	0.354068	0.635479	1.17601	0.34454	0.433274	0.450616
P21980	Protein-glutamine gamma-glutamyltransferase 2 OS=Homo sapiens GN=TGM2 PE=1 SV=2	TGM2	51.87	23	9	77.3	0	0.0134877	0.00762723	0.155753	0.15228	0.0191578	0.397149	0.301749	0.0884539	0	0	0	0	0	0.0829032	0.0465228	0.012385	0.0416464	0.0709537	0.035737	0	0.385955	0.0740853	0.0392274	0.809915	0.323346	0.0327776	0.0795303	0	0	0.241326	0.101312	0.0250464	0.485333	0.259402	0.0891469
P31937	3-hydroxyisobutyrate dehydrogenase, mitochondrial OS=Homo sapiens GN=HIBADH PE=1 SV=2	HIBADH	51.315	40	9	35.3	0.0201674	0.28397	0.261448	0.235736	0.550904	0.610504	0.236349	0.400479	0.76082	0.2925	0.888607	0.679928	1.03125	1.35245	1.2047	0.606254	0.861759	0.819948	0.117106	0.650823	0.829071	0.22517	0.653489	0.922379	0.260062	0.668277	0.919115	0.250627	0.210659	0.465349	0.315191	0.675581	1.21036	0.317948	0.561667	0.558421
P02749	Beta-2-glycoprotein 1 OS=Homo sapiens GN=APOH PE=1 SV=3	APOH	50.053	45	9	38.3	0.0848088	0	0	0	0.0119056	0.054712	0.0247142	0.0228092	0.0716357	4.9209	1.77904	2.86783	0.46701	2.0743	1.41456	0.261897	3.13691	1.54633	0	0.0157647	0.165485	0.0116094	0.0284157	0.0558278	0.0645412	0.394838	0.231967	0.0117611	0.0145419	0.0371654	0.0126997	0.031118	0.144895	0.0534641	0.0265496	0.0466398
P28331	NADH-ubiquinone oxidoreductase 75 kDa subunit, mitochondrial OS=Homo sapiens GN=NDUFS1 PE=1 SV=3	NDUFS1	49.152	21	9	79.4	0.0224887	0.169749	0.0329568	0.343271	0.143232	0.129685	0.365876	0.208968	0.222244	0.0708896	0.0795063	0.0845691	0.107154	0.143342	0.118316	0.0951203	0.143806	0.233203	0.129369	0.229526	0.134885	0.269945	0.155706	0.108017	0.375477	0.185948	0.17808	0.116532	0.0727418	0.0274459	0.221729	0.170976	0.198381	0.271875	0.16365	0.136474
Q96CN7	Isochorismatase domain-containing protein 1 OS=Homo sapiens GN=ISOC1 PE=1 SV=3	ISOC1	48.337	48	9	32.2	0.14563	0.47404	0.415067	0.174494	0.368043	0.372509	0.119346	0.293113	0.42435	0.576268	0.939139	1.11212	0.722044	0.573368	0.539413	0.376893	0.328789	0.335831	0.290007	0.531701	0.632848	0.152616	0.353806	0.639073	0.191703	0.442038	0.533772	0.33631	0.329514	0.5644	0.281968	0.351944	0.552933	0.157293	0.329393	0.344476
Q00839	Heterogeneous nuclear ribonucleoprotein U OS=Homo sapiens GN=HNRNPU PE=1 SV=6	HNRNPU	47.476	16	9	90.5	0.194166	0.184956	0.388295	1.71609	0.281364	0.135848	1.96641	0.374427	0.32341	0.0927571	0.11773	0.0838965	0.11696	0.0820667	0.0826104	0.805816	0.208984	0.79999	0.80028	0.350132	0.167139	1.5903	0.474674	0.0807358	1.29604	0.132941	0.0482753	0.570519	0.713057	0.0665493	1.13511	0.353363	0.112473	1.31429	0.732567	0.806667
P04217	Alpha-1B-glycoprotein OS=Homo sapiens GN=A1BG PE=1 SV=4	A1BG	47.183	32	9	54.2	0.430277	0.309907	0.466427	0.320046	0.468609	0.542717	0.125902	0.269459	0.200275	1.30792	0.792245	0.852172	0.457987	0.601964	0.555777	0.872112	0.963587	0.814049	0.380353	0.350094	0.520402	0.158863	0.0751348	0.266015	0.347483	0.644648	0.411834	0.520568	0.485648	0.920457	0.120966	0.324248	0.295774	0.231688	0.182321	0.336244
Q15019	Septin-2 OS=Homo sapiens GN=SEPT2 PE=1 SV=1	SEPT2	46.974	41	9	41.5	0.169717	0.0889778	0.696402	0.692984	0.0553385	0.0722767	0.725727	0.259458	0.178062	0.0203727	0.031201	0.0109682	0.0272298	0.0762465	0.0234567	0.262899	0.0484032	0.415482	0.617452	0.10852	0.018284	0.911247	0.489417	0.107793	0.680532	0.195919	0.0474825	0.723045	0.806824	0.0813659	0.954577	0.348289	0.0701715	0.995277	1.02104	1.36871
P49411	Elongation factor Tu, mitochondrial OS=Homo sapiens GN=TUFM PE=1 SV=2	TUFM	44.642	28	9	49.5	0.0578344	0.0714027	0.122144	0.444217	0.148466	0.160224	0.440533	0.0813751	0.0961469	0.00826477	0.00918388	0.0100282	0.0818919	0.0299684	0.0259849	0.201874	0.0332797	0.104964	0.315215	0.0489151	0.0292573	0.420078	0.162167	0.0739898	0.400233	0.121161	0.0526674	0.138135	0.235429	0.0269633	0.283526	0.120127	0.0498793	0.283469	0.194747	0.220611
Q9BWD1	Acetyl-CoA acetyltransferase, cytosolic OS=Homo sapiens GN=ACAT2 PE=1 SV=2	ACAT2	44.21	48	9	41.3	0	0.186556	0.14846	0.0380988	0.0711894	0.0599342	0.026375	0.0876784	0.0772938	0.0489745	0.111127	0.123348	0.18774	0.280736	0.43881	0.0540539	0.0387932	0.0337972	0.0537116	0.121417	0.214913	0.0196245	0.0699727	0.259134	0.0288799	0.103889	0.22255	0.0945379	0.0784488	0.204937	0.0391262	0.0805529	0.167826	0.0324852	0.0930402	0.0898462
Q9Y3I0	tRNA-splicing ligase RtcB homolog OS=Homo sapiens GN=C22orf28 PE=1 SV=1	C22orf28	43.729	28	9	55.2	0.01588	0.113472	0.359181	0.465944	0.188231	0.124388	0.423378	0.219966	0.154156	0.0360136	0.00928985	0.0247927	0.145165	0.010512	0.0375619	0.234953	0.0149459	0.155577	0.332797	0.0673187	0.0247272	0.420868	0.338704	0.0846271	0.3986	0.149305	0.0485312	0.261734	0.315722	0.026966	0.412513	0.166158	0.0384224	0.357859	0.394293	0.494678
E7EWI9	Heterogeneous nuclear ribonucleoprotein A3 OS=Homo sapiens GN=HNRNPA3 PE=2 SV=1	HNRNPA3	42.991	34	9	34.1	0.185124	0.0614676	0.284092	0.763432	0.183685	0.156982	0.830457	0.158426	0.273005	0.00916538	0.0496605	0.0190859	0.337947	0.122021	0.119954	1.57254	0.313504	0.969627	0.225073	0.106349	0.066036	0.558042	0.469723	0.122363	0.449879	0.116168	0.140233	0.324	0.263504	0.176783	0.38683	0.237951	0.258378	0.740047	0.561742	1.72307
Q9BSJ8	Extended synaptotagmin-1 OS=Homo sapiens GN=ESYT1 PE=1 SV=1	ESYT1	42.927	12	9	122.8	0	0.0192531	0.0187613	0.282569	0	0.00985848	0.369704	0.00278038	0.0223387	0	0	0	0.016021	0.010464	0.0226541	0.0708637	0.0185067	0.0488619	0.377742	0.0156979	0.0191054	0.348149	0.0159568	0.0124766	0.332875	0	0.0118113	0.109359	0.201549	0	0.167024	0.0165675	0.0126378	0.171548	0.0374279	0.0418265
P39656	Dolichyl-diphosphooligosaccharide--protein glycosyltransferase 48 kDa subunit OS=Homo sapiens GN=DDOST PE=1 SV=4	DDOST	42.818	30	9	50.8	0.179289	0.142326	0.125435	0.808095	0.0884015	0.0182392	0.999413	0.244358	0.048073	0.0240865	0.00861116	0	0.0124815	0.00478807	0.00835621	0.0824382	0.0270816	0.0858342	0.561652	0.0772956	0.0216331	0.613543	0.0771201	0.0214228	0.676337	0.109772	0.00654305	0.256063	0.455473	0.0108096	0.414277	0.0694303	0.0151178	0.43298	0.124665	0.0826229
Q5T4U5	Acyl-Coenzyme A dehydrogenase, C-4 to C-12 straight chain OS=Homo sapiens GN=ACADM PE=3 SV=1	ACADM	41.799	30	9	50.2	0	0.290227	0.17266	0.385665	0.833671	0.96484	0.367887	0.544949	1.12311	0.174569	0.850866	0.538266	1.28982	1.26391	1.21742	0.740264	0.645651	0.754752	0.0905526	0.768018	0.803739	0.397525	0.917181	1.19634	0.463869	1.06401	1.16015	0.186445	0.147644	0.330581	0.466271	0.958665	1.3571	0.397467	0.74397	0.678228
P09619	Platelet-derived growth factor receptor beta OS=Homo sapiens GN=PDGFRB PE=1 SV=1	PDGFRB	41.148	11	9	123.9	0.00974587	0.22364	0.110528	0.214884	0.208921	0.0527241	0.261749	0.275315	0.0745221	0.0347024	0.0333778	0	0.130914	0.0736367	0.08452	0.14293	0.0261669	0.059507	0.157922	0.0887149	0.0344052	0.315696	0.161662	0.0796973	0.301086	0.254152	0.066694	0.215869	0.185815	0.0247047	0.285647	0.136412	0.051779	0.282538	0.255449	0.150397
Q16798	NADP-dependent malic enzyme, mitochondrial OS=Homo sapiens GN=ME3 PE=2 SV=2	ME3	40.84	30	9	67	0.010978	0.0466423	0.0892944	0.0683631	0.0884918	0.120478	0.0523597	0.0775107	0.0896676	0.0874272	0.228844	0.258398	0.307386	0.27445	0.316515	0.163357	0.184229	0.143937	0.0527881	0.0967765	0.218492	0.0727781	0.158036	0.270124	0.0535828	0.134747	0.15104	0.0535505	0.0536239	0.111406	0.0702977	0.0920108	0.278948	0.0567303	0.113783	0.0909291
F5H7E1	Inter-alpha-trypsin inhibitor heavy chain H1 OS=Homo sapiens GN=ITIH1 PE=4 SV=1	ITIH1	40.452	21	9	72.1	0.203137	0.12267	0.28335	0.143069	0.199171	0.233835	0.0654015	0.104546	0.155996	0.164153	0.0977737	0.0766414	0.0987632	0.0969876	0.103072	0.409175	0.105581	0.174011	0.143913	0.160043	0.0632102	0.0334072	0.0509597	0.148535	0.0821249	0.240487	0.0797588	0.231264	0.230307	0.202337	0.0474597	0.153757	0.124034	0.102457	0.133231	0.228907
G5E9D3	Calpastatin OS=Homo sapiens GN=CAST PE=2 SV=1	CAST	40.449	22	9	80.2	0.632604	0.395097	0.340288	0.159185	0.313728	0.349182	0.0786487	0.203632	0.18522	0.0368765	0.137702	0.0568437	0.266172	0.324163	0.275753	0.190104	0.173695	0.156646	0.221176	0.248642	0.309061	0.112481	0.186497	0.253852	0.132019	0.107569	0.208271	0.225998	0.241497	0.349593	0.093823	0.200528	0.163339	0.0812896	0.142543	0.12871
Q9NSE4	Isoleucine--tRNA ligase, mitochondrial OS=Homo sapiens GN=IARS2 PE=1 SV=2	IARS2	40.207	12	9	113.7	0.0101372	0.074598	0.0785206	0.123426	0.253303	0.299666	0.0787045	0.137975	0.275914	0	0.0432805	0.0218059	0.270162	0.0686316	0.232936	0.228933	0.025594	0.14706	0.0111225	0.167289	0.127325	0.0827961	0.368474	0.341502	0.0818651	0.206858	0.16348	0.0468636	0.0145067	0.120727	0.210381	0.289607	0.286918	0.143826	0.20945	0.257942
Q9UQ80	Proliferation-associated protein 2G4 OS=Homo sapiens GN=PA2G4 PE=1 SV=3	PA2G4	39.584	30	9	43.8	0.0453912	0.121773	0.414398	0.434854	0.535076	0.529503	0.465406	0.281	0.651173	0.0850411	0.0928287	0.0646439	1.0055	0.24109	0.498845	0.941192	0.10206	0.514774	0.203071	0.242854	0.202994	0.404433	0.776067	0.787024	0.435046	0.339189	0.264494	0.402551	0.301662	0.240578	0.396705	0.486374	0.436335	0.492403	0.618356	0.855635
P06727	Apolipoprotein A-IV OS=Homo sapiens GN=APOA4 PE=1 SV=3	APOA4	39.387	30	9	45.4	5.58912	0.426486	0.392401	0.219518	0.475075	0.182743	0.0736797	0.330552	0.155252	0.0287903	0.0135241	0	0.0133605	0	0.0055014	0.0594525	0.0126186	0.0170552	0.255762	0.327128	0.00658357	0.0973665	0.122718	0.00688119	0.21737	0.452218	0.034151	0.323344	0.266198	0.204654	0.092263	0.206803	0.0235651	0.0958193	0.136102	0.260301
Q6XQN6	Nicotinate phosphoribosyltransferase OS=Homo sapiens GN=NAPRT1 PE=1 SV=2	NAPRT1	39.062	30	9	57.5	0.0400989	0.234863	0.200196	0.134057	0.297943	0.301454	0.0931461	0.187931	0.279216	0.0505727	0.271309	0.159149	0.466655	0.315939	0.34585	0.292383	0.176613	0.101827	0.0801218	0.259425	0.318898	0.092403	0.216125	0.413087	0.129081	0.237304	0.276922	0.133153	0.131095	0.186767	0.124773	0.196155	0.253422	0.132105	0.177523	0.204831
P26641	Elongation factor 1-gamma OS=Homo sapiens GN=EEF1G PE=1 SV=3	EEF1G	38.926	28	9	50.1	0.0156886	0.152847	0.487522	0.542581	0.0762128	0.0473569	0.513428	0.111293	0.078173	0.0202803	0.0123943	0.0132647	0.0441779	0.0234465	0.0352586	0.115279	0.0574736	0.119747	0.694699	0.0516654	0.0365765	0.38862	0.13773	0.080006	0.401906	0.153113	0.0210713	0.468959	0.634915	0.0899547	0.450456	0.0645637	0.0842498	0.374425	0.185521	0.286393
P06756	Integrin alpha-V OS=Homo sapiens GN=ITGAV PE=1 SV=2	ITGAV	37.628	15	9	116	0.364247	0.0914208	0.028534	0.231298	0.124908	0.00908619	0.228778	0.238911	0.0140582	0.0152631	0.00975018	0	0.011327	0	0	0.0608459	0.0194	0.053393	0.227951	0.0260717	0	0.260574	0.0481918	0.00966291	0.289622	0.303838	0	0.168442	0.175331	0.00738889	0.303199	0.0983844	0.0118329	0.298736	0.110589	0.0359009
Q63ZY3	KN motif and ankyrin repeat domain-containing protein 2 OS=Homo sapiens GN=KANK2 PE=1 SV=1	KANK2	37.528	15	9	91.1	0	0.0753122	0.0341379	0.354453	0.0401172	0.00734908	0.366496	0.111725	0.0236717	0.00393227	0	0.00701404	0.0240643	0.01035	0.013911	0.0546832	0.0134056	0.0457895	0.315793	0.0243876	0.00237558	0.316294	0.0748787	0.0041565	0.288256	0.0669635	0.00758861	0.0706534	0.15102	0.00210036	0.292399	0.0528774	0.0218773	0.322254	0.190242	0.125367
Q7Z5L7	Podocan OS=Homo sapiens GN=PODN PE=1 SV=2	PODN	37.44	20	9	68.9	0.14964	0.0504207	0	0.325021	0.0286516	0	0.483492	0.239462	0	0	0	0	0	0	0	0	0	0.00850319	0.098017	0	0	0.335279	0.0268633	0	0.347937	0.0783956	0	0.11418	0.177729	0	0.345356	0.0259945	0.0100122	0.42808	0.100933	0.0198737
Q6BCY4	NADH-cytochrome b5 reductase 2 OS=Homo sapiens GN=CYB5R2 PE=1 SV=1	CYB5R2	36.523	49	9	31.4	0.0226252	0.118522	0.0922461	0.230579	0.586065	0.662405	0.176404	0.246047	0.618887	0.176276	0.217789	0.250521	1.5171	1.60845	1.30413	0.371606	0.246219	0.279584	0.0732117	0.366109	0.545957	0.144585	0.652189	1.17115	0.173657	0.582436	0.84375	0.123796	0.0866751	0.116741	0.205105	0.54968	0.898787	0.238109	0.467211	0.486555
Q99623	Prohibitin-2 OS=Homo sapiens GN=PHB2 PE=1 SV=2	PHB2	35.368	41	9	33.3	0.0222681	0.026053	0.0435888	0.638483	0.0300966	0.0169377	0.7301	0.0365545	0.0329212	0.026011	0.00531662	0.0232308	0.00669033	0.0200522	0.0267444	0.0489609	0.0132493	0.068529	0.382416	0.0187767	0.0305525	0.494034	0.0173514	0.0282012	0.407725	0.0220627	0.0131583	0.0915056	0.284327	0.0153655	0.267713	0.0396101	0.0437395	0.189495	0.0491339	0.0507961
D6REN6	Histidine--tRNA ligase, cytoplasmic OS=Homo sapiens GN=HARS PE=2 SV=1	HARS	35.272	32	9	54.8	0	0.155236	0.182914	0.0646969	0.252924	0.279733	0.0779107	0.108648	0.257254	0.0301013	0.0314168	0.014429	0.19799	0.0631534	0.256281	0.201601	0.0333027	0.12241	0.152574	0.0954382	0.0869535	0.0749657	0.202792	0.362232	0.098353	0.167288	0.198877	0.367481	0.186323	0.310805	0.0850599	0.66423	0.690344	0.102888	0.236195	0.290895
P10644	cAMP-dependent protein kinase type I-alpha regulatory subunit OS=Homo sapiens GN=PRKAR1A PE=1 SV=1	PRKAR1A	34.913	27	9	43	0.0105829	0.135811	0.218033	0.291016	0.0733473	0.0337568	0.250198	0.13008	0.061955	0.00958904	0.0107215	0.0226459	0.0188166	0.024728	0.0161053	0.109504	0.0269569	0.08044	0.27554	0.0249477	0.0265002	0.201552	0.104494	0.0704324	0.256832	0.083894	0.0321707	0.243774	0.265466	0.0156517	0.258052	0.0898463	0.0221813	0.256571	0.200316	0.199652
Q5SSJ5	Heterochromatin protein 1-binding protein 3 OS=Homo sapiens GN=HP1BP3 PE=1 SV=1	HP1BP3	34.7	19	9	61.2	0.446374	0.120799	0.0833802	0.909804	0.091022	0.0796639	1.20076	0.236308	0.14152	0.0826558	0.0506234	0.0332308	0.128079	0.0712717	0.0581855	0.361525	0.111174	0.111354	0.500495	0.134304	0.0749691	0.96336	0.126825	0.0382086	0.69498	0.109805	0.0586586	0.312584	0.437718	0.0206248	0.630616	0.165131	0.0986413	0.686454	0.272874	0.139942
Q13126	S-methyl-5'-thioadenosine phosphorylase OS=Homo sapiens GN=MTAP PE=1 SV=2	MTAP	34.578	46	9	31.2	0.0581081	0.373722	0.332829	0.249706	0.500057	0.552856	0.166072	0.205459	0.435168	0.135039	0.631007	0.350131	1.03292	0.725895	0.749443	0.495479	0.102252	0.119143	0.26996	0.478144	0.686998	0.170937	0.421406	0.866589	0.200469	0.346862	0.495977	0.308638	0.254277	0.30991	0.261596	0.46009	0.582392	0.218658	0.4085	0.42906
P60900	Proteasome subunit alpha type-6 OS=Homo sapiens GN=PSMA6 PE=1 SV=1	PSMA6	34.544	42	9	27.4	0.0194164	0.740965	0.725476	0.351593	0.529349	0.451642	0.260697	0.44094	0.482635	0.0459862	0.121565	0.0668294	0.311142	0.11508	0.303222	0.54708	0.306277	0.479116	0.497637	0.615602	0.340694	0.336178	0.573489	0.558617	0.366308	0.604266	0.389546	0.591267	0.577443	0.693514	0.384513	0.53019	0.388693	0.324647	0.490782	0.727306
F8WAH1	Lysine ketoglutarate reductase OS=Homo sapiens GN=AASS PE=2 SV=1	AASS	34.01	24	9	81	0	0.0172101	0.00309042	0.0415241	0.053301	0.14177	0.0485326	0.0211508	0.111401	0	0	0	0.206753	0.0612677	0.180858	0.112136	0.0394552	0.0856043	0	0.0284823	0.107663	0.0208537	0.175198	0.26034	0.0145738	0.0690528	0.185461	0.0154689	0.00511028	0.0147112	0.040596	0.0934881	0.146546	0.0405041	0.0644404	0.108693
Q16363	Laminin subunit alpha-4 OS=Homo sapiens GN=LAMA4 PE=1 SV=4	LAMA4	33.94	9	9	202.4	0.220156	0.648381	0.201823	0.0210259	0.044554	0.028706	0.0125099	0.0828779	0.049612	0.0191009	0.0142672	0.0126328	0	0.0230315	0.00892243	0.00823283	0.0548326	0.0436782	0.245043	0.185258	0.0577353	0.0415005	0.0311593	0.0191818	0.0251578	0.059566	0.0262484	0.191292	0.176062	0.265781	0.0187134	0.0336122	0.019628	0.0170943	0.0210116	0.0446252
J3KN35	Eukaryotic translation initiation factor 3 subunit L OS=Homo sapiens GN=EIF3L PE=4 SV=1	EIF3L	33.521	24	9	62.7	0	0	0	0.244325	0.00495975	0.00871278	0.293031	0	0.0121683	0	0	0	0	0	0	0.00623391	0	0.0210098	0.106769	0	0.00545126	0.158708	0.00611636	0.009394	0.185765	0.00494426	0	0.0295329	0.0601992	0	0.0573548	0.00870586	0.0135848	0.019236	0	0.00981437
Q5T5C7	Serine--tRNA ligase, cytoplasmic OS=Homo sapiens GN=SARS PE=3 SV=1	SARS	32.733	25	9	61.3	0.012065	0.195016	0.332092	0.21155	0.139884	0.212089	0.155568	0.100126	0.181272	0	0	0.0108923	0.169351	0.0275917	0.110308	0.143871	0	0.0913676	0.172473	0.0803819	0.105034	0.115959	0.161985	0.18053	0.105817	0.0905077	0.0811312	0.213316	0.211541	0.116911	0.144107	0.172825	0.0695288	0.142901	0.134906	0.247121
Q07960	Rho GTPase-activating protein 1 OS=Homo sapiens GN=ARHGAP1 PE=1 SV=1	ARHGAP1	31.968	30	9	50.4	0.0437119	0.224909	0.130178	0.533154	0.0781779	0.0223607	0.496611	0.21661	0.0287575	0.0149861	0.0107084	0	0.00635412	0.0116233	0.0146246	0.0306706	0.00857065	0.0261945	0.57231	0.0668056	0.0298194	0.460577	0.126569	0.04237	0.374314	0.0889901	0.019042	0.294348	0.50957	0.0130032	0.567316	0.0626147	0.0480247	0.411148	0.205245	0.0554484
Q9NZM1	Myoferlin OS=Homo sapiens GN=MYOF PE=1 SV=1	MYOF	31.887	6	9	234.6	0	0.00175421	0	0.0419333	0	0	0.0851798	0	0	0.0273308	0.00942825	0.0128408	0.00378405	0.0133435	0.000559993	0.0140214	0.022725	0.0137484	0.142582	0.00114171	0.00957566	0.120599	0.000770584	0.00733886	0.079088	0.00427374	0	0.00413678	0.0233729	0.00469836	0.021799	0.00334591	0.00109183	0.0078031	0.00396837	0.0013684
P10253	Lysosomal alpha-glucosidase OS=Homo sapiens GN=GAA PE=1 SV=4	GAA	31.598	17	9	105.3	0.022579	0.246085	0.187764	0.0191519	0.0563034	0.0716811	0	0.0212631	0.0550949	0.109149	0.200481	0.175522	0.143156	0.129567	0.110498	0.0883036	0.103763	0.0658713	0.0874183	0.215828	0.162666	0.00828002	0.0528444	0.0644347	0.0235328	0.0745018	0.0785923	0.0713106	0.121659	0.344889	0.0234494	0.0703308	0.101914	0.0120645	0.0248418	0.0250406
Q9HDC9	Adipocyte plasma membrane-associated protein OS=Homo sapiens GN=APMAP PE=1 SV=2	APMAP	31.585	35	9	46.5	0.243995	0.380202	0.456415	0.604555	0.511241	0.190619	0.656701	0.473434	0.35992	0.073321	0.0825758	0.04132	0.145935	0.0584134	0.0424618	0.236669	0.249012	0.375304	0.66179	0.504389	0.153316	0.745505	0.455693	0.126418	0.874431	0.607501	0.133044	0.591586	0.651392	0.0142002	0.589305	0.581762	0.220531	0.86546	0.65185	0.477482
Q14767	Latent-transforming growth factor beta-binding protein 2 OS=Homo sapiens GN=LTBP2 PE=1 SV=3	LTBP2	31.515	8	9	194.9	0.203003	0.140561	0.0797901	0.113149	0.102348	0.0921016	0.133972	0.13477	0.137503	0.0360143	0.0636427	0.112202	0.102781	0.260166	0.130481	0.0368743	0.311006	0.133402	0.192568	0.103755	0.146608	0.168207	0.175764	0.0848012	0.117838	0.118751	0.152521	0.13112	0.118237	0.104387	0.0677126	0.149238	0.202163	0.0876465	0.104429	0.148774
Q96AE4	Far upstream element-binding protein 1 OS=Homo sapiens GN=FUBP1 PE=1 SV=3	FUBP1	31.249	21	9	67.5	0.656167	0.365146	0.327373	0.245461	0.299352	0.303325	0.238807	0.165804	0.256758	0.054365	0.10503	0.0767404	0.225749	0.136977	0.143503	0.307965	0.133782	0.23939	0.335571	0.250053	0.187282	0.314802	0.339715	0.178196	0.225322	0.113437	0.146567	0.277195	0.357673	0.33137	0.369724	0.349191	0.291934	0.24488	0.392456	0.404905
Q9NYU2	UDP-glucose:glycoprotein glucosyltransferase 1 OS=Homo sapiens GN=UGGT1 PE=1 SV=3	UGGT1	30.815	9	9	177.1	0	0.0145798	0.0885539	0.104405	0.0125839	0	0.157448	0	0	0.019975	0	0	0.0124732	0	0.0159779	0	0.0112909	0.0249104	0.190729	0	0	0.100638	0.0225185	0.00696818	0.117349	0.00855268	0.0151822	0.081396	0.134997	0.00947305	0.100225	0	0.0151015	0.0955631	0.0457121	0.0467081
B4DR87	Procollagen-lysine,2-oxoglutarate 5-dioxygenase 1 OS=Homo sapiens GN=PLOD1 PE=2 SV=1	PLOD1	30.568	19	9	88.2	0.0126509	0.296337	0.381019	0.0543739	0.039864	0.0563636	0.0523421	0.0310466	0.0747949	0.0459492	0.0545857	0.0768122	0.0877008	0.112356	0.0656465	0.0419804	0.0705927	0.0560003	0.301677	0.260378	0.155245	0.070395	0.0438206	0.0601262	0.0501181	0.04974	0.053466	0.198764	0.261389	0.430044	0.0460638	0.0615346	0.0609027	0.0533862	0.0504643	0.0506092
Q96I99	Succinyl-CoA ligase [GDP-forming] subunit beta, mitochondrial OS=Homo sapiens GN=SUCLG2 PE=1 SV=2	SUCLG2	30.428	28	9	46.5	0.00925648	0.304741	0.333605	0.259413	0.642618	0.599717	0.28296	0.361454	0.676829	0.198804	0.582369	0.537991	0.954694	1.13027	0.805694	0.421827	0.363422	0.435715	0.156619	0.560677	0.548066	0.292816	0.600028	0.697306	0.280013	0.474537	0.642977	0.31709	0.299129	0.376166	0.267321	0.555677	0.627239	0.298104	0.402551	0.375468
P43490	Nicotinamide phosphoribosyltransferase OS=Homo sapiens GN=NAMPT PE=1 SV=1	NAMPT	30.222	27	9	55.5	0.0136655	0.266177	0.295405	0.143845	0.176292	0.268246	0.0570621	0.0988673	0.115882	0	0.0485076	0.0183033	0.180816	0.0799778	0.2175	0.175317	0.063671	0.0454896	0.187662	0.170736	0.214075	0.0652417	0.0904651	0.12634	0.0627785	0.150748	0.173667	0.202816	0.26903	0.418472	0.086386	0.152617	0.15177	0.0833893	0.165788	0.114497
P19367	Hexokinase-1 OS=Homo sapiens GN=HK1 PE=1 SV=3	HK1	29.828	11	9	102.4	0	0.139672	0.242718	0.136669	0.113045	0.274162	0.140088	0.0911745	0.191448	0.0214335	0.0289951	0	0.0846766	0.0416013	0.0846101	0.123424	0.083177	0.144136	0.112761	0.120568	0.090975	0.0966135	0.219108	0.148776	0.0579122	0.0159282	0.124025	0.134727	0.248049	0.0984481	0.224183	0.11927	0.142813	0.136747	0.171784	0.191319
Q9NX46	Poly(ADP-ribose) glycohydrolase ARH3 OS=Homo sapiens GN=ADPRHL2 PE=1 SV=1	ADPRHL2	27.844	36	9	38.9	0.042364	0.180847	0.170727	0.127113	0.35436	0.281866	0.0957359	0.166282	0.253696	0.0145837	0.239443	0.100014	0.459472	0.364673	0.412072	0.255171	0.170453	0.148005	0.128226	0.255873	0.314901	0.125994	0.288901	0.398082	0.133539	0.256575	0.293708	0.145335	0.162179	0.208016	0.174701	0.325893	0.385966	0.155048	0.253475	0.234068
O15067	Phosphoribosylformylglycinamidine synthase OS=Homo sapiens GN=PFAS PE=1 SV=4	PFAS	26.474	12	9	144.6	0	0.093388	0.108286	0.0253493	0.0874579	0.0529208	0	0.0193655	0.0525519	0	0.0483603	0.0303087	0.205064	0.066178	0.110456	0.0646061	0.0279587	0.0239481	0.0647818	0.0683555	0.0996367	0.0382278	0.0872806	0.151184	0.0208897	0.126205	0.0576314	0.0739947	0.0242151	0.124322	0.0314372	0.0521168	0.0605813	0.0335608	0.0495203	0.0467223
F5H667	Aspartyl/asparaginyl beta-hydroxylase OS=Homo sapiens GN=ASPH PE=2 SV=1	ASPH	26.131	16	9	83.2	0.301685	0.274982	0.327396	0.377706	0.292156	0.213262	0.399765	0.353645	0.258469	0.0936732	0.159528	0.166942	0.173527	0.142772	0.169339	0.267096	0.157084	0.2686	0.375399	0.224979	0.199684	0.385102	0.294829	0.170211	0.401606	0.280721	0.151687	0.340635	0.416913	0.132291	0.319275	0.22385	0.182354	0.360206	0.315924	0.341813
P04181	Ornithine aminotransferase, mitochondrial OS=Homo sapiens GN=OAT PE=1 SV=1	OAT	25.296	28	9	48.5	0	0.326404	0.209308	0.161249	0.286811	0.278997	0.124058	0.137788	0.288056	0.178441	0.432776	0.275759	0.554104	0.45179	0.461063	0.288732	0.223408	0.221266	0.0758804	0.284539	0.222881	0.0855999	0.264798	0.310694	0.114919	0.289293	0.28988	0.13172	0.134397	0.255134	0.110931	0.253594	0.383762	0.127032	0.139325	0.119763
I6L894	Ankyrin-2 OS=Homo sapiens GN=ANK2 PE=4 SV=1	ANK2	23.933	3	9	430	0.000915675	0	0.0159178	0.0650624	0.00614727	0	0.0958371	0	0.00636422	0	0	0.000760398	0.00670146	0	0.000676539	0.0158203	0	0.0299433	0.145676	0.00723677	0.00743802	0.131702	0.00120609	0.00428249	0.0750362	0	0.00454316	0.0197353	0.0934586	0.00918915	0.0867272	0.0152866	0	0.0704469	0.0301424	0.0341253
P55287	Cadherin-11 OS=Homo sapiens GN=CDH11 PE=1 SV=2	CDH11	22.616	18	9	87.9	0.17695	0.0501441	0.030816	0.080129	0.0830514	0.0426105	0.100264	0.0840359	0.0554101	0.062073	0.0222763	0.0133739	0.039486	0.00613414	0.0408226	0.0627048	0.0140228	0.0389404	0.0758835	0.296106	0.0286153	0.11029	0.0796286	0.0460186	0.0823457	0.0962565	0.0413159	0.0302178	0.0610129	0.0485355	0.0924661	0.0789445	0.0677845	0.0822176	0.106695	0.0292968
P08238	Heat shock protein HSP 90-beta OS=Homo sapiens GN=HSP90AB1 PE=1 SV=4	HSP90AB1	114.134	35	8	83.2	0.137466	0.38894	0.475081	0.76725	0.0920906	0.0894027	0.688984	0.249297	0.0890213	0.124851	0.0836954	0.123596	0.0261483	0.0617004	0.031244	0.100964	0.0661734	0.201507	1.27393	0.127175	0.116718	0.741889	0.161556	0.0880357	0.610534	0.148088	0.0383717	0.693979	0.805554	0.11468	0.555409	0.122531	0.0521975	0.666527	0.311499	0.271057
Q71U36	Tubulin alpha-1A chain OS=Homo sapiens GN=TUBA1A PE=1 SV=1	TUBA1A	105.664	51	8	50.1	0.983745	6.8701	6.58814	11.4276	2.46643	1.13383	11.83	5.40743	1.37891	0.559804	0.64903	0.443253	0.730039	0.511957	0.440346	1.14548	0.46491	1.60795	14.0594	1.66505	0.766488	9.75311	1.99285	0.825852	10.1139	2.94793	0.702701	7.27184	9.83335	0.740346	9.07966	1.53309	0.97716	8.27938	3.83322	3.43479
F6XZQ7	Glutathione S-transferase Mu 2 OS=Homo sapiens GN=GSTM2 PE=2 SV=1	GSTM2	90.352	62	8	26.1	0.753825	1.48822	2.3926	3.94573	4.80759	6.35948	2.93636	3.22453	5.37887	1.00294	2.66918	2.11501	13.7701	11.177	10.1138	5.89869	3.19483	2.85971	1.53035	4.09664	7.58761	2.06651	6.15684	13.335	2.67247	4.48531	6.09591	2.5648	2.03231	2.08244	3.57309	5.66228	6.73938	3.44786	4.71529	4.8683
P02533	Keratin, type I cytoskeletal 14 OS=Homo sapiens GN=KRT14 PE=1 SV=4	KRT14	87.867	40	8	51.5	0.759225	1.51217	0.95398	0.869342	1.95245	1.41173	0.759762	1.67149	0.907971	1.85204	1.07007	1.18933	0.44167	0.778984	0.942643	0.573536	1.0453	0.748947	1.10333	1.52065	0.661132	1.08588	0.962309	0.580923	0.794637	0.832657	0.989043	0.458157	0.313056	0.399453	0.326283	0.708484	1.06406	0.471164	0.437288	0.792107
P31150	Rab GDP dissociation inhibitor alpha OS=Homo sapiens GN=GDI1 PE=1 SV=2	GDI1	87.211	44	8	50.6	0.0172433	0.390584	0.416552	0.361265	0.527766	0.543016	0.291259	0.337412	0.490775	0.0112601	0.508145	0.135935	0.938439	0.603951	0.789401	0.841208	0.610258	0.788105	0.268663	0.485904	0.692279	0.228286	0.505789	0.930734	0.307498	0.445755	0.582381	0.326279	0.386503	0.582296	0.303237	0.574559	0.543922	0.329382	0.537725	0.619258
P15311	Ezrin OS=Homo sapiens GN=EZR PE=1 SV=4	EZR	86.76	30	8	69.4	0.166458	0.566626	0.651656	0.636049	1.02015	1.00827	0.543637	0.708215	0.885036	0.0773521	0.115413	0.0575273	0.64255	0.203743	0.518006	0.5126	0.236784	0.582762	0.446439	0.563582	0.314309	0.567493	0.953572	0.955708	0.555212	0.48425	0.458261	0.555831	0.578809	0.592509	0.664961	1.07281	0.56854	0.655009	1.07884	1.05715
O75367	Core histone macro-H2A.1 OS=Homo sapiens GN=H2AFY PE=1 SV=4	H2AFY	75.117	44	8	39.6	0.688975	0.0465288	0.0964015	1.28793	0.101915	0.314652	1.72153	0.167096	0.508454	0.0389889	0.0291846	0.0485824	0.0245577	0.0647733	0.0555049	0.035268	0.247224	0.313837	0.406685	0.0663432	0.383864	1.54891	0.611215	0.292554	1.24015	0.129554	0.493056	0.32038	0.419032	0.0880738	0.975703	0.456657	0.415944	0.856324	0.832403	0.887902
P09382	Galectin-1 OS=Homo sapiens GN=LGALS1 PE=1 SV=2	LGALS1	64.171	66	8	14.7	8.91172	10.4735	7.43545	10.0654	12.2888	11.6487	14.0246	12.9281	22.3479	11.7695	9.79602	7.40168	14.2937	10.269	9.56429	19.0016	20.0078	19.6542	7.66197	19.5239	15.0445	10.5224	19.8017	14.3032	14.0566	11.3352	13.1934	10.5005	8.55277	9.2483	13.1163	15.1547	22.3111	12.2517	17.1788	13.5238
P32119	Peroxiredoxin-2 OS=Homo sapiens GN=PRDX2 PE=1 SV=5	PRDX2	61.881	47	8	21.9	0.932213	2.06235	2.31	2.24874	3.11438	2.21949	1.47822	2.21541	2.18073	0.422458	0.478481	0.409062	1.03112	0.485255	0.7866	1.43354	0.521848	1.48384	1.86291	2.15965	0.763878	1.31521	2.35411	1.66136	1.71978	2.01617	1.07583	1.98953	2.18916	1.13706	1.70623	2.67011	1.37185	1.75669	2.67657	3.31714
Q9UHG3	Prenylcysteine oxidase 1 OS=Homo sapiens GN=PCYOX1 PE=1 SV=3	PCYOX1	59.849	28	8	56.6	0.264727	0.329834	0.33882	0.639499	0.550672	0.0826539	0.815978	0.575235	0.223362	0.0361283	0.0523962	0.039146	0.0297291	0.0253475	0.0456102	0.206112	0.19768	0.265156	0.337834	0.464319	0.0220318	0.559879	0.412868	0.0319856	0.680885	0.711725	0.0415596	0.578065	0.534947	0.0062721	0.644551	0.601666	0.0537499	0.688175	0.658242	0.325196
Q06830	Peroxiredoxin-1 OS=Homo sapiens GN=PRDX1 PE=1 SV=1	PRDX1	57.81	61	8	22.1	1.36306	3.87494	5.27051	3.75988	5.86191	4.30398	2.9182	3.84177	4.31218	1.22905	1.52307	1.24072	2.71088	1.50706	2.1777	3.19036	1.58785	3.93343	4.08723	4.43378	2.11215	2.90193	4.88828	3.95657	3.72363	3.94069	2.52706	4.70716	4.92587	2.70902	3.93755	5.88782	3.1862	4.03452	6.5211	7.15229
Q13011	Delta(3,5)-Delta(2,4)-dienoyl-CoA isomerase, mitochondrial OS=Homo sapiens GN=ECH1 PE=1 SV=2	ECH1	55.675	33	8	35.8	0.0214356	0.704539	0.514736	0.238239	0.481469	0.535383	0.294485	0.428214	0.670025	0.213803	0.907897	0.655309	0.971613	0.632786	1.03586	0.870498	1.02396	1.13059	0.240075	0.85982	0.820571	0.255606	0.672227	0.865457	0.327527	0.630751	0.678916	0.352157	0.343014	0.891831	0.385749	0.624289	0.937299	0.329148	0.500505	0.587234
O60506	Heterogeneous nuclear ribonucleoprotein Q OS=Homo sapiens GN=SYNCRIP PE=1 SV=2	SYNCRIP	55.657	25	8	69.6	0.0991227	0.140728	0.312527	0.483262	0.202884	0.119811	0.573292	0.242135	0.262584	0.0792889	0.10112	0.0644871	0.226673	0.140673	0.097402	0.709021	0.263744	0.591856	0.356371	0.155975	0.0962178	0.53293	0.304135	0.10284	0.46829	0.0858249	0.0885807	0.45268	0.386021	0.15497	0.359529	0.330319	0.132328	0.479314	0.436418	0.731818
Q8IUX7	Adipocyte enhancer-binding protein 1 OS=Homo sapiens GN=AEBP1 PE=1 SV=1	AEBP1	54.679	10	8	130.8	0.233738	0.699379	0.992649	0.196941	0.178595	0.0537628	0.217626	0.167275	0.0700607	0	0	0	0	0	0.00598235	0.020941	0	0.0507642	1.04062	0.39815	0.033217	0.263739	0.199762	0.0357698	0.184494	0.0880885	0.0106648	0.642019	1.18906	0.421119	0.191947	0.110558	0.00657914	0.184466	0.137418	0.207688
Q9P0M6	Core histone macro-H2A.2 OS=Homo sapiens GN=H2AFY2 PE=1 SV=3	H2AFY2	53.02	42	8	40	0.519815	0.0385159	0.0271388	0.984343	0.0771369	0.332885	1.41055	0.130079	0.551011	0.0641158	0.0299767	0.057532	0.0139377	0.0572736	0.0512743	0.0218169	0.18224	0.271267	0.320948	0.0561417	0.445175	1.36073	0.521089	0.256125	0.939255	0.123108	0.567053	0.337835	0.31227	0.0529257	0.721805	0.432513	0.413292	0.760588	0.63572	0.805647
P02649	Apolipoprotein E OS=Homo sapiens GN=APOE PE=1 SV=1	APOE	49.876	37	8	36.1	0.86383	0.293497	0.151268	0.322736	0.382631	0.0407566	0.297177	2.99109	0.376067	0.0569854	0	0	0.0528072	0	0.0105586	0.0466915	0	0.0225951	0.123002	0.302704	0.0130115	0.299466	0.520669	0.0323157	0.569469	0.872393	0.133573	0.199838	0.205239	0.0130496	0.563004	0.310343	0.120195	0.488677	0.340655	0.322371
K7EJT8	AP-2 complex subunit beta OS=Homo sapiens GN=AP2B1 PE=4 SV=1	AP2B1	49.842	24	8	101.3	0.02083	0.104867	0.101806	0.34693	0.0105108	0.0104692	0.341944	0.0982213	0.00865582	0	0.00439871	0	0	0	0	0.0167851	0	0.0271524	0.268973	0.00832476	0	0.287117	0.0106417	0	0.202666	0.0241955	0	0.238618	0.212393	0.0043435	0.20043	0.0248134	0.00655535	0.213957	0.0853188	0.0564379
O95810	Serum deprivation-response protein OS=Homo sapiens GN=SDPR PE=1 SV=3	CAVIN2	49.136	32	8	47.1	0.937996	0.0644598	0.0228339	0.619669	0.19571	0.0987864	0.540996	0.27903	0.0709961	0	0.0461526	0.0212054	0.0914581	0.15564	0.132992	0.285763	0.0807625	0.265584	0.231073	0.0430368	0.0637761	0.663114	0.177314	0.0683809	0.498171	0.148229	0.0736791	0.086414	0.160071	0.0236442	0.395699	0.149289	0.131719	0.579957	0.256922	0.265278
P26440	Isovaleryl-CoA dehydrogenase, mitochondrial OS=Homo sapiens GN=IVD PE=1 SV=1	IVD	48.568	33	8	46.3	0	0.131501	0.0648325	0.0788572	0.197785	0.284245	0.0641535	0.021735	0.213527	0.043862	0.114738	0.106033	0.482368	0.42333	0.497057	0.218407	0.0899212	0.163427	0	0.378217	0.292153	0.0427828	0.358746	0.50733	0.00433468	0.268704	0.333177	0.0805473	0.0175519	0.124294	0.105946	0.295975	0.568121	0.0836451	0.213099	0.179666
P21266	Glutathione S-transferase Mu 3 OS=Homo sapiens GN=GSTM3 PE=1 SV=3	GSTM3	47.724	48	8	26.5	0.203175	1.02188	1.73406	4.66987	5.73232	6.65623	3.69539	2.75978	5.6302	0.566129	2.2721	1.76939	11.8511	6.10028	7.80325	7.29516	3.09108	2.96555	0.783174	3.01742	4.00681	1.35567	6.33014	12.4325	1.99497	3.52034	5.92331	1.49256	1.07431	1.52822	3.16546	4.80713	5.10663	2.87371	4.21565	4.56257
P62937	Peptidyl-prolyl cis-trans isomerase A OS=Homo sapiens GN=PPIA PE=1 SV=2	PPIA	46.159	58	8	18	3.69213	11.0818	8.25414	5.92282	12.8198	11.5323	5.02689	8.08735	12.6555	35.9649	29.689	34.9912	19.8597	36.2307	19.7082	13.6478	19.3001	13.2535	5.93641	11.5737	14.5345	5.64955	12.3442	12.985	6.1534	12.5555	14.9654	6.5707	7.12133	10.3304	6.74088	12.3793	13.9768	6.37675	10.2774	9.8092
Q15233	Non-POU domain-containing octamer-binding protein OS=Homo sapiens GN=NONO PE=1 SV=4	NONO	46.11	26	8	54.2	0.0563001	0.0293864	0.182401	0.561784	0.0858164	0.104297	0.703125	0.0255618	0.112049	0.0683129	0.071745	0.0729871	0.0996437	0.0767573	0.063945	0.48162	0.156019	0.645177	0.257747	0.0877389	0.0532746	0.579555	0.255934	0.0684848	0.476623	0.0596209	0.0558864	0.229389	0.301469	0.0824023	0.493077	0.198549	0.116981	0.57822	0.428861	0.602707
Q86TX2	Acyl-coenzyme A thioesterase 1 OS=Homo sapiens GN=ACOT1 PE=1 SV=1	ACOT1	45.977	36	8	46.2	0	0.235494	0.262204	0.0962612	0.296009	0.264473	0.0904374	0.114087	0.293023	0.0626187	0.156291	0.160147	0.495221	0.285518	0.396046	0.380809	0.113925	0.251995	0.138743	0.205265	0.151352	0.138837	0.334353	0.358497	0.135215	0.259022	0.203901	0.161067	0.177432	0.276804	0.145271	0.254513	0.380156	0.156846	0.238066	0.261413
E7ES33	Septin-7 OS=Homo sapiens GN=SEPT7 PE=2 SV=2	SEPT7	44.927	28	8	50.6	0.0419789	0.149367	0.552483	0.744403	0.167938	0.13635	0.745959	0.267827	0.237443	0.0298683	0.038899	0.0209402	0.0668575	0.0429314	0.0434534	0.33386	0.0268923	0.516534	0.634375	0.139254	0.0346738	0.77529	0.505943	0.0804629	0.620079	0.255923	0.0330931	0.64338	0.748788	0.0888711	0.873136	0.412394	0.100314	0.813252	0.89202	1.17253
E9PK47	Phosphorylase OS=Homo sapiens GN=PYGL PE=2 SV=1	PYGL	44.558	20	8	94	0.0166397	0.0411014	0.0713603	0.0554389	0.12005	0.0930094	0.0788591	0.0544233	0.093065	0	0.0272214	0.0187326	0.163307	0.0788245	0.124701	0.123539	0.0481908	0.11922	0.0520185	0.0793439	0.0892498	0.037752	0.0997576	0.120408	0.0669864	0.109448	0.0835843	0.079277	0.0612421	0.0804395	0.0857957	0.0564561	0.096631	0.0584157	0.0921016	0.0759682
P35222	Catenin beta-1 OS=Homo sapiens GN=CTNNB1 PE=1 SV=1	CTNNB1	43.472	20	8	85.4	0	0.0304287	0.0560547	0.245581	0.0238228	0	0.288507	0.009489	0.0221703	0.0146394	0.00880878	0	0.0216547	0.0142402	0.0177334	0.0625204	0.0181534	0.0383129	0.239128	0.0181857	0.0264478	0.300553	0.0456387	0.0202131	0.21277	0.0592131	0.0173376	0.0987481	0.169557	0	0.228965	0.0417077	0.0134105	0.22459	0.0831166	0.0776897
Q16762	Thiosulfate sulfurtransferase OS=Homo sapiens GN=TST PE=1 SV=4	TST	43.13	40	8	33.4	0.0208421	0.533723	0.451412	0.188931	0.658565	0.697599	0.210528	0.34659	0.829134	0.59852	0.82434	0.870483	1.51521	2.00185	1.45903	0.554529	0.745328	0.645411	0.190998	0.743822	0.855891	0.267619	0.694784	1.09381	0.288625	0.704449	1.01812	0.203965	0.258474	0.767563	0.282998	0.702426	1.0663	0.216624	0.465828	0.385622
Q15293	Reticulocalbin-1 OS=Homo sapiens GN=RCN1 PE=1 SV=1	RCN1	40.66	47	8	38.9	0.886445	0.567462	0.732775	0.18626	0.344796	0.302479	0.233344	0.208662	0.379695	0.0281404	0.217895	0.0375313	0.434145	0.154816	0.260806	0.478483	0.674545	0.874323	0.703309	0.667069	0.290567	0.34797	0.362046	0.34003	0.2996	0.273772	0.211288	0.576905	0.677158	1.06744	0.242654	0.37476	0.295544	0.265764	0.371089	0.358315
F8WCY5	Reticulocalbin-2 OS=Homo sapiens GN=RCN2 PE=2 SV=1	RCN2	38.976	39	8	39.1	0.400544	0.361428	0.537158	0.0872963	0.215028	0.0532591	0.153697	0.225737	0.0646147	0.0102488	0.0476615	0.0325337	0.0522592	0.028183	0.034098	0.194513	0.0410859	0.138529	0.28162	0.203823	0.0182509	0.16958	0.13461	0.0390146	0.168917	0.0857745	0.00719067	0.248095	0.309286	0.1995	0.125147	0.0678596	0.0100295	0.130056	0.157822	0.211276
P34949	Mannose-6-phosphate isomerase OS=Homo sapiens GN=MPI PE=1 SV=2	MPI	37.276	33	8	46.6	0	0.0821842	0.145086	0.0643964	0.202417	0.201417	0.0383309	0.0308132	0.100513	0.0511067	0.280789	0.221061	0.50956	0.254531	0.350479	0.273116	0.11929	0.180128	0.102855	0.183879	0.31806	0.0368637	0.133038	0.373933	0.0637977	0.220669	0.281848	0.0978682	0.0792238	0.249067	0.0671062	0.226346	0.211015	0.0937713	0.128041	0.171683
P19823	Inter-alpha-trypsin inhibitor heavy chain H2 OS=Homo sapiens GN=ITIH2 PE=1 SV=2	ITIH2	36.623	16	8	106.4	0.185202	0.137489	0.319973	0.102455	0.164624	0.19126	0.0601119	0.079322	0.077378	0.00338539	0.00222214	0.00226215	0.0290149	0.00230881	0.0562207	0.356258	0.0427981	0.152116	0.210079	0.0650764	0.0222838	0.0390806	0.158816	0.10328	0.115512	0.183551	0.0324365	0.299839	0.232767	0.216695	0.0731825	0.129046	0.0647629	0.108056	0.131515	0.241054
B4DGB4	Plastin-3 OS=Homo sapiens GN=PLS3 PE=2 SV=1	PLS3	35.159	23	8	69.3	0.0505736	0.513155	0.395098	0.269641	0.119237	0.0605142	0.23989	0.299845	0.104227	0.0362393	0.0286613	0.0145181	0.0521457	0.0139292	0.0269589	0.0806945	0.0286632	0.102707	0.434004	0.128826	0.0475536	0.242936	0.191533	0.0857874	0.185469	0.0754132	0.0230752	0.410554	0.421209	0.0315825	0.307248	0.0679729	0.0369828	0.240964	0.249251	0.211512
Q7Z6Z7	E3 ubiquitin-protein ligase HUWE1 OS=Homo sapiens GN=HUWE1 PE=1 SV=3	HUWE1	34.738	3	8	481.6	0.0503343	0.0877806	0.082667	0.0871022	0.0472413	0.0144508	0.0638267	0.224186	0	0	0.043233	0.0984111	0.0164704	0.0177663	0.0182296	0.0396327	0.03575	0.00430578	0.129245	0.127743	0.0122817	0.0827997	0.0139651	0	0.0576286	0	0	0	0.0108429	0	0.0377016	0	0	0.0562027	0.074662	0.0545958
E9PFH8	Lupus La protein OS=Homo sapiens GN=SSB PE=2 SV=1	SSB	34.701	26	8	41.8	0.783384	0.780905	0.611251	1.17399	0.561254	0.275263	1.22447	0.942953	0.322132	0.0765274	0.147779	0.127306	0.481076	0.231993	0.261777	0.925731	0.255282	0.696164	1.02105	0.321054	0.159159	1.24122	0.619334	0.313167	1.18414	0.464573	0.255057	0.670091	0.876792	0.177905	0.943384	0.559671	0.34003	1.05094	0.653176	0.973609
Q14108	Lysosome membrane protein 2 OS=Homo sapiens GN=SCARB2 PE=1 SV=2	SCARB2	34.619	24	8	54.3	0.913463	0.245222	0.0565483	0.237482	0.167007	0.0222258	0.341558	0.39348	0.0594422	0.140142	0.136814	0.116092	0.084029	0.0799781	0.0514025	0.0861359	0.0832933	0.118386	0.252602	0.11933	0.0674461	0.294305	0.0865255	0.0437686	0.375814	0.204237	0.024252	0.111649	0.0904847	0	0.31511	0.0647178	0.0637984	0.230309	0.044212	0.0411474
P31153	S-adenosylmethionine synthase isoform type-2 OS=Homo sapiens GN=MAT2A PE=1 SV=1	MAT2A	33.538	32	8	43.6	0.0166569	0.393935	0.276964	0.159694	0.48506	0.454234	0.142589	0.261946	0.453199	0.0288126	0.479053	0.150205	0.800165	0.621024	0.607638	0.373387	0.247073	0.308948	0.190104	0.567914	0.56093	0.165829	0.407059	0.622616	0.179747	0.500347	0.501698	0.264179	0.236032	0.494288	0.244587	0.494157	0.537868	0.170628	0.294804	0.339475
E7EWC2	Ras GTPase-activating-like protein IQGAP2 (Fragment) OS=Homo sapiens GN=IQGAP2 PE=2 SV=1	IQGAP2	33.155	12	8	160.2	0	0	0	0.0780909	0	0	0.0822505	0.00482927	0	0.0128843	0	0	0	0	0	0	0	0	0	0	0	0.0576058	0	0	0.0605389	0	0	0	0.00214794	0	0.110912	0	0.0193555	0.0257392	0	0
B7Z403	Glyoxalase domain-containing protein 4 OS=Homo sapiens GN=GLOD4 PE=2 SV=1	GLOD4	31.779	34	8	32	0.0526544	0.426938	0.409632	0.391643	0.591824	0.470754	0.311928	0.353518	0.47669	0.148341	0.0622224	0.0793371	0.528869	0.152496	0.224875	0.546212	0.0521626	0.270135	0.337403	0.399728	0.199751	0.279615	0.547157	0.573179	0.353203	0.461012	0.207158	0.436884	0.384653	0.414937	0.387675	0.703539	0.427851	0.388299	0.686069	0.611704
Q9NPH2	Inositol-3-phosphate synthase 1 OS=Homo sapiens GN=ISYNA1 PE=1 SV=1	ISYNA1	31.208	20	8	61	0.640076	0.535209	0.318962	0.35891	0.608429	0.600639	0.233301	0.573005	0.481749	0.160961	0.556137	0.319042	1.23241	0.743943	0.709658	0.537844	0.609229	0.475219	0.343176	0.6486	0.55707	0.232873	0.490803	0.914921	0.281081	0.549107	0.58298	0.332049	0.332675	0.324201	0.332816	0.395881	0.843308	0.273534	0.406257	0.466621
P48637	Glutathione synthetase OS=Homo sapiens GN=GSS PE=1 SV=1	GSS	31.144	27	8	52.4	0.00307116	0.306771	0.281418	0.101772	0.277779	0.247559	0.0607567	0.136266	0.241416	0.11994	0.491946	0.346864	0.528636	0.612204	0.453501	0.200938	0.290405	0.181372	0.156408	0.421059	0.456856	0.06865	0.211269	0.451626	0.0626306	0.249946	0.367782	0.110245	0.222021	0.459386	0.0834889	0.300241	0.394707	0.0816806	0.159505	0.185714
O75533	Splicing factor 3B subunit 1 OS=Homo sapiens GN=SF3B1 PE=1 SV=3	SF3B1	30.303	12	8	145.7	0.00973221	0.00749787	0	0.113468	0	0	0.152178	0	0	0	0	0	0	0	0	0	0	0	0.059393	0	0	0.130346	0	0	0.0958994	0	0	0.0119865	0	0	0.0194926	0.00797281	0	0.061282	0.0150114	0
O75746	Calcium-binding mitochondrial carrier protein Aralar1 OS=Homo sapiens GN=SLC25A12 PE=1 SV=2	SLC25A12	30.244	17	8	74.7	0	0	0	0.174691	0	0	0.200499	0.00703911	0	0	0	0	0	0	0.00276077	0	0	0.00528339	0.0549801	0	0	0.148014	0	0	0.167968	0	0	0.0284214	0.0686523	0	0.156985	0.00561208	0	0.126806	0.00560269	0
Q13435	Splicing factor 3B subunit 2 OS=Homo sapiens GN=SF3B2 PE=1 SV=2	SF3B2	29.44	13	8	100.2	0.31726	0.124588	0.0649584	0.14041	0.295679	0.169231	0.165394	0.176149	0.31862	0.172083	0.197456	0.183212	0.232039	0.321497	0.229103	0.203287	0.239166	0.207746	0.140919	0.291142	0.218286	0.255379	0.303788	0.158358	0.17828	0.210006	0.232216	0.072632	0.102054	0.142735	0.190096	0.241198	0.283745	0.148727	0.263396	0.182561
Q93052	Lipoma-preferred partner OS=Homo sapiens GN=LPP PE=1 SV=1	LPP	29.22	18	8	65.7	0.300638	0.0977119	0.137486	0.0442242	0.146541	0.159687	0.0203863	0.136728	0.120058	0.0329362	0.045478	0.0349843	0.102795	0.050326	0.0602378	0.4425	0.122585	0.152337	0.109694	0.106711	0.0607897	0.0989788	0.205417	0.0589243	0.044364	0.0632117	0.120308	0.0745646	0.143508	0.208966	0.117652	0.125522	0.107629	0.0836903	0.179508	0.13799
F5H6D0	Mannosyl-oligosaccharide glucosidase OS=Homo sapiens GN=MOGS PE=2 SV=1	MOGS	28.86	18	8	80.7	0.00331615	0.0724984	0.0395696	0.157623	0.0584543	0.016827	0.17886	0.0814165	0.00999725	0	0.0255518	0	0	0	0	0.0203195	0.040689	0.0683828	0.172602	0.0661863	0	0.158384	0.0351762	0	0.176153	0.0829854	0	0.0841601	0.152569	0	0.140181	0.0515097	0	0.138065	0.0726503	0.0379853
P05165	Propionyl-CoA carboxylase alpha chain, mitochondrial OS=Homo sapiens GN=PCCA PE=1 SV=4	PCCA	28.651	15	8	80	0	0.159163	0.125631	0.101132	0.182096	0.178394	0.107526	0.128541	0.185877	0.0450092	0.11332	0.116498	0.24142	0.201328	0.205371	0.122535	0.0578263	0.129697	0.088948	0.20275	0.209795	0.123374	0.179229	0.24849	0.113254	0.212972	0.188783	0.10069	0.083602	0.164109	0.116486	0.189359	0.222629	0.0940059	0.137472	0.127609
P13798	Acylamino-acid-releasing enzyme OS=Homo sapiens GN=APEH PE=1 SV=4	APEH	28.132	17	8	81.2	0.101629	0.34161	0.249241	0.0919254	0.333247	0.258957	0.0602394	0.154075	0.274468	0.213129	0.429805	0.344115	0.518086	0.560005	0.469356	0.278242	0.44841	0.330569	0.191424	0.498403	0.439897	0.103737	0.246142	0.411901	0.078432	0.336608	0.330105	0.164477	0.213174	0.392652	0.0905712	0.296615	0.411069	0.10233	0.217396	0.23974
P02743	Serum amyloid P-component OS=Homo sapiens GN=APCS PE=1 SV=2	APCS	27.75	38	8	25.4	3.84707	1.83361	1.46352	5.24334	5.49449	3.66759	3.45113	18.7626	5.73729	19.6565	8.51417	8.31334	4.1812	1.97503	3.15663	2.42324	3.03818	3.12533	1.92139	5.06404	4.16078	4.12271	5.54658	4.3096	6.25531	10.6256	5.2923	3.22672	3.34151	2.07805	5.02662	3.94184	6.60035	5.24075	4.06727	5.12817
Q9UHD8	Septin-9 OS=Homo sapiens GN=SEPT9 PE=1 SV=2	SEPT9	26.961	21	8	65.4	0.0359237	0.0946215	0.144832	0.305469	0.0508026	0.0157872	0.312652	0.165975	0.0452785	0.0119175	0.0244671	0.0110894	0.0166305	0.0103802	0.010705	0.053012	0.0156574	0.0798005	0.302198	0.0410744	0.0201405	0.323085	0.120654	0.0167408	0.347511	0.0715456	0.0273271	0.227361	0.33384	0.00988672	0.347761	0.0861556	0.0316188	0.362307	0.242345	0.288406
Q96AY3	Peptidyl-prolyl cis-trans isomerase FKBP10 OS=Homo sapiens GN=FKBP10 PE=1 SV=1	FKBP10	26.932	18	8	64.2	0.0535479	0.468315	0.311089	0.0262318	0.0292048	0	0.0398972	0.0440872	0.00497193	0	0	0	0.00303846	0	0.00158574	0	0	0.0178447	0.500167	0.144099	0.0106036	0.0519864	0.0221679	0.00388522	0.0503174	0.0294564	0	0.303568	0.45772	0.0667497	0.0557005	0.0221407	0	0.0640856	0.0508861	0
O75643	U5 small nuclear ribonucleoprotein 200 kDa helicase OS=Homo sapiens GN=SNRNP200 PE=1 SV=2	SNRNP200	26.001	6	8	244.4	0	0	0	0.0820902	0	0	0.122461	0	0	0	0	0	0	0	0	0.0039384	0	0.00681872	0.0653654	0	0	0.0805183	0	0.00634322	0.093308	0	0	0.00581148	0.00818004	0	0.0210593	0	0	0.0479334	0.00450366	0.0241961
P22033	Methylmalonyl-CoA mutase, mitochondrial OS=Homo sapiens GN=MUT PE=1 SV=4	MUT	24.967	16	8	83.1	0.0218329	0.251089	0.241066	0.193408	0.295872	0.294801	0.202683	0.291716	0.325372	0.0519118	0.26129	0.191937	0.297793	0.350944	0.234339	0.337707	0.195007	0.324037	0.198059	0.239863	0.182462	0.230562	0.342261	0.296787	0.213458	0.278996	0.239659	0.320506	0.30083	0.0607377	0.270628	0.287467	0.335885	0.216992	0.303614	0.383105
P00747	Plasminogen OS=Homo sapiens GN=PLG PE=1 SV=2	PLG	24.787	16	8	90.5	0.103619	0.0557511	0.11838	0.0172521	0.0920499	0.0950241	0.0294395	0.0537508	0.0989353	0.412077	0.399861	0.276286	0.187839	0.138281	0.277091	0.300478	0.293688	0.273204	0.0825948	0.10841	0.225347	0.0302545	0.111384	0.11286	0.0713362	0.257328	0.224083	0.118834	0.129401	0.374337	0.0354424	0.184954	0.210009	0.040906	0.106995	0.125843
P22676	Calretinin OS=Homo sapiens GN=CALB2 PE=1 SV=2	CALB2	23.69	34	8	31.5	0	0.334109	0.129519	0.0129824	0.0567044	0.0846221	0.0695102	0.124998	0.369152	0.0143233	0.0265626	0	0.23987	0.173105	0.785345	0.28296	0.100039	0.085759	0.020133	0.223916	0.0624561	0.0873868	0.209524	0.297033	0.134581	0.351673	0.409686	0.0524892	0.0314154	0.346983	0.136562	0.202274	0.236768	0.105875	0.21405	0.156494
P04004	Vitronectin OS=Homo sapiens GN=VTN PE=1 SV=1	VTN	23.64	20	8	54.3	0.542654	0.0937436	0.106055	0.36448	0.208758	0.0815154	0.366764	1.95312	0.493181	0.475723	0.280056	0.216368	0.211738	0.101919	0.11955	0.171836	0.101442	0.121407	0.175795	0.161496	0.116244	0.265869	0.531303	0.142737	0.45982	0.87115	0.243713	0.161554	0.17289	0.0550022	0.409618	0.302635	0.192275	0.443185	0.20958	0.421204
Q12882	Dihydropyrimidine dehydrogenase [NADP(+)] OS=Homo sapiens GN=DPYD PE=1 SV=2	DPYD	23.632	10	8	111.3	0	0.0150595	0.0930875	0.0276061	0.191553	0.187795	0.0245855	0.042913	0.157981	0.0435965	0.0692692	0.0487397	0.34489	0.101791	0.213509	0.201951	0.0544091	0.0669372	0.0686	0.0999595	0.086511	0.0681132	0.141316	0.285319	0.0254144	0.130848	0.0929233	0.0285065	0.0302083	0.080906	0.0719314	0.169503	0.19336	0.0226411	0.0653114	0.153115
F5H2F6	Pre-B-cell leukemia transcription factor-interacting protein 1 OS=Homo sapiens GN=PBXIP1 PE=2 SV=1	PBXIP1	23.465	20	8	64.5	0.333558	0.0205254	0.00683373	0.110473	0.0308686	0.00657763	0.12399	0.0358674	0	0	0	0	0	0	0	0.0268679	0	0.0179396	0.0698271	0	0	0.153297	0	0	0.085354	0.00489801	0	0	0.0242196	0	0.0485664	0	0	0.0607053	0.0267765	0.00868148
Q14683	Structural maintenance of chromosomes protein 1A OS=Homo sapiens GN=SMC1A PE=1 SV=2	SMC1A	23.424	8	8	143.1	0.198201	0.0435042	0.0206773	0.199745	0.0376604	0.0139126	0.220341	0.0746252	0	0.0107229	0.0166902	0	0.0122667	0	0.00301006	0.0056373	0.0259174	0.0477447	0.120075	0.0307655	0	0.338159	0.0212442	0.0178231	0.304357	0.0384663	0	0.0886798	0.0859507	0	0.117066	0.0452991	0.0212245	0.149992	0.0573958	0.0458735
P38117	Electron transfer flavoprotein subunit beta OS=Homo sapiens GN=ETFB PE=1 SV=3	ETFB	22.932	37	8	27.8	0.0658115	0.831061	0.486719	0.324799	0.701657	0.824942	0.341737	0.504691	0.914165	0.81527	1.04379	0.883225	1.03715	1.48192	1.06331	0.637481	0.527676	0.479474	0.347748	0.834904	0.668161	0.376284	0.680493	0.739842	0.37159	0.513533	0.803631	0.397023	0.417019	0.769428	0.417813	0.796097	0.741997	0.391124	0.54255	0.523329
E9PKG1	Protein arginine N-methyltransferase 1 OS=Homo sapiens GN=PRMT1 PE=2 SV=1	PRMT1	22.78	28	8	37.7	0.00684749	0.420469	0.494003	0.265774	0.405402	0.443091	0.279612	0.197267	0.388082	0.0158493	0.164696	0.0537491	0.441975	0.172983	0.305557	0.414727	0.13901	0.141707	0.232773	0.400856	0.268927	0.138934	0.432592	0.407176	0.139938	0.253415	0.273487	0.311743	0.298534	0.473694	0.230525	0.313301	0.333488	0.20712	0.339814	0.433312
Q6P179	Endoplasmic reticulum aminopeptidase 2 OS=Homo sapiens GN=ERAP2 PE=1 SV=2	ERAP2	21.513	12	8	110.4	0.0343947	0.143144	0.241918	0.017718	0	0	0.0137694	0	0	0	0.00601874	0	0	0.0092241	0	0	0.0118669	0	0.111469	0.0922892	0.16392	0.00877065	0.00867526	0	0.0186144	0.00568039	0	0.124578	0.186388	0.202221	0.00755567	0.00977092	0.0193759	0.00591081	0.011912	0
P78417	Glutathione S-transferase omega-1 OS=Homo sapiens GN=GSTO1 PE=1 SV=2	GSTO1	21.41	31	8	27.5	0.192624	0.760969	0.891673	0.75672	0.879869	1.02895	0.489199	0.620731	0.818725	0.0744442	0.152358	0.117117	1.66752	0.712236	0.953425	1.08109	0.233626	0.437654	0.481229	0.704094	0.64082	0.375418	0.95218	1.63779	0.470283	0.654788	0.618384	0.700673	0.739824	0.653251	0.723573	0.815825	0.775637	0.60998	0.854255	0.995353
P16278	Beta-galactosidase OS=Homo sapiens GN=GLB1 PE=1 SV=2	GLB1	20.841	16	8	76	0	0.242392	0.172409	0.0291159	0.0785641	0.116523	0.0222144	0.0368179	0.162374	0.049503	0.110033	0.0912955	0.258599	0.207022	0.283834	0.148769	0.171533	0.136524	0.0780864	0.226877	0.203751	0.0176012	0.136021	0.209408	0.0256147	0.119165	0.158519	0.133281	0.114696	0.259021	0.0467214	0.124419	0.245705	0.0349517	0.0527327	0.0753876
P49792	E3 SUMO-protein ligase RanBP2 OS=Homo sapiens GN=RANBP2 PE=1 SV=2	RANBP2	17.007	4	8	358	0.017932	0	0	0.0458454	0.00968876	0	0.0642844	0.0145321	0.0436386	0.0653726	0	0.0127352	0.0229143	0.0876968	0.0210196	0.0310497	0.00380597	0.0298584	0.00586793	0.0303416	0	0.0529397	0.0475262	0	0.0331054	0	0.0410504	0	0	0	0.0310141	0.0460905	0.0439434	0.0178586	0.0374079	0.0241777
P01857	Ig gamma-1 chain C region OS=Homo sapiens GN=IGHG1 PE=1 SV=1	IGHG1	113.681	58	7	36.1	5.49504	10.5322	13.991	4.7413	11.0197	14.4639	3.16847	6.88222	10.6802	26.7594	24.7235	25.7669	13.8678	19.1753	20.6154	22.565	29.271	24.2644	9.51252	14.2943	19.6707	2.97603	6.51887	11.2443	5.35748	16.2693	15.1943	11.3533	11.3521	25.9087	2.93757	10.0145	12.4353	4.50416	6.14479	8.31708
P69905	Hemoglobin subunit alpha OS=Homo sapiens GN=HBA1 PE=1 SV=2	HBA1	89.785	77	7	15.2	24.6722	15.8436	24.546	9.78013	12.4163	26.576	2.38473	7.28727	6.06853	6.14104	5.05537	4.93218	9.81584	8.39893	6.05339	12.2851	7.98604	5.55701	8.42392	10.7048	11.9314	4.09291	8.96946	12.2327	6.59866	4.90456	11.3163	16.1788	15.2849	21.5487	5.02388	6.43488	4.29959	6.97403	7.42842	8.79869
E9PCY7	Heterogeneous nuclear ribonucleoprotein H OS=Homo sapiens GN=HNRNPH1 PE=2 SV=1	HNRNPH1	70.683	41	7	47.1	0.257859	0.340395	0.74199	1.16467	0.422964	0.268206	1.23004	0.43044	0.405346	0.168837	0.113281	0.176959	0.514971	0.112973	0.114305	1.07028	0.376525	0.678976	0.957291	0.365451	0.162983	1.1461	0.582648	0.188036	1.08316	0.250624	0.156501	0.518712	0.677904	0.363369	0.817658	0.425879	0.311626	0.854239	0.677831	1.14849
P04899	Guanine nucleotide-binding protein G(i) subunit alpha-2 OS=Homo sapiens GN=GNAI2 PE=1 SV=3	GNAI2	68.956	47	7	40.4	0.196275	0.551434	0.617562	2.18222	1.14168	0.53462	2.65968	1.23106	0.739296	0.420904	0.504077	0.452786	1.02001	0.617962	0.51033	1.91881	0.597738	1.73035	1.08871	0.695842	0.406707	1.67444	1.26644	0.649755	1.78217	1.56505	0.855141	0.936864	0.912874	0.355442	1.52844	1.34888	0.686971	1.57554	1.3275	0.982708
P63241	Eukaryotic translation initiation factor 5A-1 OS=Homo sapiens GN=EIF5A PE=1 SV=2	EIF5A	57.601	58	7	16.8	0.272532	0.772384	0.962029	0.5329	0.802722	0.775317	0.482568	0.513111	0.793071	0.0378401	0.185058	0.104104	0.463086	0.271515	0.383455	0.646797	0.51834	0.602025	0.630122	0.718978	0.568742	0.419669	0.817226	0.611057	0.388038	0.285044	0.519548	0.82154	0.826215	1.19309	0.59457	0.802261	0.654253	0.639498	0.986192	1.01718
P02766	Transthyretin OS=Homo sapiens GN=TTR PE=1 SV=1	TTR	56.656	65	7	15.9	1.98368	0.772844	1.27606	0.730785	1.17452	1.48378	0.339981	0.818412	0.792522	1.8711	2.18174	1.72572	1.4238	1.35067	1.70648	3.2174	2.64238	2.23919	0.831655	1.10256	1.50968	0.306214	0.621199	1.32404	0.62582	2.0516	1.40672	1.0313	0.999299	2.74023	0.347287	0.98227	1.5956	0.562557	0.906733	1.5289
P48163	NADP-dependent malic enzyme OS=Homo sapiens GN=ME1 PE=1 SV=1	ME1	55.46	27	7	64.1	0	0.131701	0.131362	0.0716973	0.195242	0.215336	0.0459471	0.0729486	0.185707	0.0710602	0.314214	0.224934	0.427431	0.423151	0.380306	0.190726	0.189455	0.133784	0.052645	0.220878	0.313021	0.0295861	0.154279	0.386828	0.0406312	0.190574	0.220292	0.106612	0.110593	0.174074	0.0719922	0.182701	0.293243	0.0647467	0.15398	0.129408
P60842	Eukaryotic initiation factor 4A-I OS=Homo sapiens GN=EIF4A1 PE=1 SV=1	EIF4A1	55.241	42	7	46.1	0.079267	0.248366	0.265599	1.1556	0.100315	0.0756012	1.26725	0.267856	0.0780303	0.0202123	0.0428623	0.0286661	0.0489853	0.0291082	0.0199757	0.106201	0.0449134	0.238494	1.08996	0.0917001	0.0549955	0.750147	0.0760825	0.0849565	0.857429	0.133312	0.0796613	0.441538	0.982564	0.0646801	0.55809	0.0821125	0.0304847	0.589193	0.149686	0.175185
P60660	Myosin light polypeptide 6 OS=Homo sapiens GN=MYL6 PE=1 SV=2	MYL6	54.59	74	7	16.9	8.03036	7.22197	5.53455	1.62399	4.62101	2.51839	1.91881	9.31208	4.6157	0.313511	0.627749	0.286371	1.87792	0.572519	0.96012	2.47984	2.43867	4.23677	3.803	6.16073	1.65709	3.47374	5.04886	1.43876	2.97413	2.09453	1.69017	3.38621	4.12472	5.53206	2.94357	3.03152	2.10258	2.66248	3.77411	4.57443
P30043	Flavin reductase (NADPH) OS=Homo sapiens GN=BLVRB PE=1 SV=3	BLVRB	53.416	50	7	22.1	0.105362	0.093733	0.559345	0.451066	0.376388	0.449172	0.296294	0.159278	0.264835	0.0573115	0.06922	0.104077	0.566378	0.157286	0.214894	0.780459	0.0380967	0.24136	0.444301	0.103688	0.106834	0.294796	0.546318	0.451705	0.307171	0.128115	0.160044	0.554285	0.380304	0.119768	0.477016	0.286207	0.234052	0.421256	0.667658	0.907479
P37802	Transgelin-2 OS=Homo sapiens GN=TAGLN2 PE=1 SV=3	TAGLN2	50.403	55	7	22.4	0.436809	0.821239	0.934236	0.368651	0.444163	0.548236	0.247641	0.48206	0.542318	0.070826	0.210044	0.103113	0.374576	0.166502	0.253566	0.600347	0.1355	0.279295	0.835528	0.47561	0.518255	0.353052	0.599194	0.337035	0.324921	0.217178	0.347942	0.726024	0.874774	0.843092	0.502218	0.567137	0.589351	0.386037	0.581141	0.546723
B4DPJ8	T-complex protein 1 subunit zeta OS=Homo sapiens GN=CCT6A PE=2 SV=1	CCT6A	49.673	27	7	54.8	0.053843	0.404001	0.347805	0.725844	0.0860421	0.11666	0.852706	0.328096	0.11965	0.0585077	0.0607458	0.049751	0.103894	0.0845244	0.117717	0.106018	0.078897	0.147311	0.601159	0.108207	0.0997757	0.636229	0.122683	0.107735	0.799097	0.197591	0.118059	0.515511	0.554315	0.106126	0.546539	0.148826	0.151612	0.559066	0.207445	0.236577
E9PCA1	T-complex protein 1 subunit epsilon OS=Homo sapiens GN=CCT5 PE=2 SV=1	CCT5	46.689	23	7	57.1	0.081828	0.258126	0.300881	0.490548	0.135647	0.0752613	0.590572	0.285838	0.071338	0	0.00864712	0.0123372	0.0322839	0.0500892	0.0238035	0.0643232	0.0194565	0.0944587	0.417557	0.109267	0.0741769	0.488387	0.120829	0.0826068	0.611793	0.115607	0.0693808	0.454841	0.429737	0.0931953	0.442303	0.107971	0.0779679	0.432707	0.230015	0.277586
Q13200	26S proteasome non-ATPase regulatory subunit 2 OS=Homo sapiens GN=PSMD2 PE=1 SV=3	PSMD2	46.362	12	7	100.1	0.00325279	0.0702487	0.191032	0.163309	0.0433403	0.014203	0.139007	0.0762238	0.0142177	0	0.001615	0	0.0035025	0	0	0.0294093	0	0.0305859	0.20927	0.0148098	0.00270984	0.138474	0.0855989	0.0146158	0.106546	0.0293447	0.00303138	0.120128	0.195577	0.0197665	0.179866	0.0402807	0.00410581	0.156151	0.152557	0.137747
Q9Y2J2-2	Isoform B of Band 4.1-like protein 3 OS=Homo sapiens GN=EPB41L3	EPB41L3	44.93	15	7	96.5	0.13375	0.0124286	0.0680495	0.141036	0.259687	0.343774	0.078113	0.105748	0.245713	0.437877	0.351526	0.317779	0.328547	0.343082	0.280511	0.190851	0.247085	0.206936	0.0761553	0.146348	0.235991	0.156737	0.190503	0.225762	0.12427	0.447194	0.308919	0.0571295	0.0561007	0.163232	0.112711	0.232977	0.273781	0.121671	0.146065	0.201546
P30044	Peroxiredoxin-5, mitochondrial OS=Homo sapiens GN=PRDX5 PE=1 SV=4	PRDX5	44.26	50	7	22.1	0.680121	0.769939	1.02667	1.00536	1.1591	1.34246	0.845343	0.860565	1.44939	0.975136	0.812361	0.688321	1.53315	1.1116	1.18043	1.63332	1.09757	1.33876	0.749184	1.08048	1.10764	0.68345	1.36143	1.36691	0.820218	1.22508	1.11963	1.04309	0.89911	1.0181	0.944475	1.74327	1.68315	0.831621	1.36346	1.64032
P09417	Dihydropteridine reductase OS=Homo sapiens GN=QDPR PE=1 SV=2	QDPR	43.339	47	7	25.8	0.268046	0.554477	0.459355	0.327448	0.791908	0.812916	0.286056	0.520866	0.734781	0.894952	0.619672	0.746218	1.05964	1.06016	0.941125	0.723488	0.526628	0.557501	0.375253	0.601761	0.719853	0.375966	0.620856	1.03883	0.293929	0.581289	0.700118	0.281403	0.225288	0.441004	0.242802	0.597983	0.83579	0.294823	0.471668	0.508045
P49588	Alanine--tRNA ligase, cytoplasmic OS=Homo sapiens GN=AARS PE=1 SV=2	AARS	41.006	11	7	106.7	0.104764	0.219471	0.283203	0.129283	0.151756	0.132877	0.126655	0.123344	0.116559	0.00628235	0.0372113	0.0191605	0.112217	0.0556005	0.0593015	0.103783	0.0736194	0.0989801	0.243204	0.123728	0.0459767	0.115522	0.121345	0.093157	0.123338	0.0662417	0.075892	0.19818	0.242594	0.0919633	0.130554	0.114174	0.103813	0.126886	0.180634	0.188276
P31942	Heterogeneous nuclear ribonucleoprotein H3 OS=Homo sapiens GN=HNRNPH3 PE=1 SV=2	HNRNPH3	40.838	32	7	36.9	0.215751	0.0589082	0.169605	0.595297	0.106701	0.0728195	0.808489	0.164924	0.17266	0.0564421	0.0597002	0.0584178	0.179994	0.0627039	0.0563119	0.77859	0.334326	0.702153	0.201288	0.111972	0.0894224	0.679387	0.182149	0.0639852	0.587185	0.0478778	0.0238141	0.130837	0.141991	0.0942773	0.208914	0.125792	0.0982181	0.381587	0.307004	0.678582
O75368	SH3 domain-binding glutamic acid-rich-like protein OS=Homo sapiens GN=SH3BGRL PE=1 SV=1	SH3BGRL	39.671	70	7	12.8	2.03897	1.41208	0.921694	0.810362	1.5781	1.89959	0.518582	1.1109	1.83881	3.51816	3.84232	3.91547	3.04669	5.82302	3.11166	1.52775	3.90128	2.42633	0.734259	1.91527	2.54665	0.654572	1.61621	2.07303	0.665954	1.74581	2.62313	0.726324	0.855568	1.63547	0.825476	1.59581	2.69886	0.679395	1.44892	1.12525
P07737	Profilin-1 OS=Homo sapiens GN=PFN1 PE=1 SV=2	PFN1	38.731	62	7	15	0.27325	2.34464	3.60908	1.5792	1.89394	2.09464	1.71933	1.36303	2.71081	0.211181	0.290913	0.213696	2.39465	0.701249	1.45499	2.58559	0.467527	1.87298	2.15332	0.926981	0.709222	1.07391	2.28939	2.0705	1.10007	0.764828	0.686571	2.6894	2.67741	2.35249	1.58579	3.16026	1.70456	1.34476	3.42792	2.68235
P16152	Carbonyl reductase [NADPH] 1 OS=Homo sapiens GN=CBR1 PE=1 SV=3	CBR1	37.103	40	7	30.4	0.0777403	0.246057	1.05679	1.02276	0.320081	0.215675	0.726487	0.349695	0.123162	0.0263354	0.0475358	0.0297225	0.441007	0.135172	0.142568	0.470373	0	0.228368	0.869733	0.111485	0.0272422	0.736586	0.292971	0.336942	0.695599	0.217019	0.1095	0.770966	0.682933	0.0397622	0.721857	0.204034	0.0960922	0.738789	0.447957	0.786668
P54920	Alpha-soluble NSF attachment protein OS=Homo sapiens GN=NAPA PE=1 SV=3	NAPA	36.959	35	7	33.2	0	0.234201	0.14412	0.283414	0.160015	0.0489085	0.296461	0.237197	0.0329417	0	0.00461615	0.0286496	0.0399202	0.00296138	0.0122221	0.0629227	0	0.0757993	0.185525	0.0678806	0.0315677	0.235337	0.0741345	0.0259137	0.315764	0.125216	0.035168	0.181391	0.23069	0.051396	0.257945	0.0545201	0.0436969	0.277373	0.150143	0.170669
P23284	Peptidyl-prolyl cis-trans isomerase B OS=Homo sapiens GN=PPIB PE=1 SV=2	PPIB	36.324	39	7	23.7	1.36176	1.87117	1.73183	1.36094	1.86077	1.82506	1.49431	1.15117	2.57187	0.145338	0.736028	0.519267	0.998159	1.16608	3.05673	1.09583	0.833015	2.41086	1.7685	3.06878	2.23296	1.48585	2.59955	2.39897	1.12648	0.833369	2.36735	2.34391	2.95876	2.81819	1.68797	2.07365	2.75917	1.59592	2.71481	1.79638
P11940	Polyadenylate-binding protein 1 OS=Homo sapiens GN=PABPC1 PE=1 SV=2	PABPC1	35.303	20	7	70.6	0.175773	0.351294	0.507559	0.451156	0.380268	0.437468	0.41383	0.305573	0.442578	0.37834	0.546745	0.579341	0.921273	0.638642	0.559792	0.723534	0.464619	0.755937	0.549954	0.419172	0.509762	0.370126	0.550058	0.645118	0.357986	0.382022	0.413408	0.582825	0.66238	0.437385	0.37233	0.479092	0.569115	0.34191	0.515935	0.619298
O14818	Proteasome subunit alpha type-7 OS=Homo sapiens GN=PSMA7 PE=1 SV=1	PSMA7	35.151	38	7	27.9	0.118091	0.794964	0.806336	0.374657	0.613195	0.538771	0.352676	0.481757	0.524838	0.0690909	0.179179	0.0992671	0.356951	0.167015	0.390793	0.606074	0.392646	0.617229	0.62707	0.765454	0.412032	0.389024	0.686775	0.596536	0.464727	0.695798	0.402139	0.641313	0.656172	0.741404	0.498124	0.6333	0.419817	0.45265	0.61563	0.726428
P35232	Prohibitin OS=Homo sapiens GN=PHB PE=1 SV=1	PHB	35.011	39	7	29.8	0.286227	0.218408	0.0906682	0.570226	0.0855349	0.0259479	0.686798	0.241842	0.0202768	0.0148874	0.01362	0.0123894	0	0.011676	0	0.029675	0.0140811	0.0593121	0.492417	0.0221716	0.0226588	0.587826	0.0271538	0.0117952	0.719658	0.0613994	0.0124987	0.249668	0.491526	0.00973861	0.497136	0.0381002	0.0367405	0.402586	0.132801	0.0419501
P28066	Proteasome subunit alpha type-5 OS=Homo sapiens GN=PSMA5 PE=1 SV=3	PSMA5	34.775	45	7	26.4	0.13092	0.787559	0.755357	0.399284	0.682581	0.44688	0.293391	0.60453	0.559729	0.0726527	0.155422	0.0873108	0.324415	0.134162	0.310755	0.497658	0.359754	0.470051	0.630532	0.882243	0.356013	0.388816	0.787245	0.553673	0.466469	0.773478	0.373696	0.550611	0.629563	0.664266	0.467299	0.527474	0.460299	0.381669	0.498234	0.579532
O75891	Cytosolic 10-formyltetrahydrofolate dehydrogenase OS=Homo sapiens GN=ALDH1L1 PE=1 SV=2	ALDH1L1	34.37	12	7	98.8	0.020359	0	0.0484271	0.136169	0.185956	0.127536	0.108777	0.0855861	0.112918	0.0471153	0	0.0160289	0.0601362	0.0196311	0.0476581	0.103758	0.0387096	0.0292931	0.0271437	0.0741662	0	0.0954861	0.108027	0.149232	0.11603	0.119182	0.0160959	0.0236254	0.0469677	0.00598488	0.0904046	0.208561	0.0180514	0.11011	0.171534	0.271844
Q04760	Lactoylglutathione lyase OS=Homo sapiens GN=GLO1 PE=1 SV=4	GLO1	33.938	48	7	20.8	0.761802	0.880739	0.539781	0.439335	1.06893	0.71142	0.446957	0.764555	0.959999	0.763428	1.54077	1.14944	1.52385	1.72764	1.61762	1.03675	1.32761	0.8089	0.422093	1.0358	1.29102	0.435872	0.945392	1.50268	0.612565	1.50551	1.13327	0.68627	0.500679	0.835696	0.569749	1.10288	1.14235	0.610591	0.902976	0.813718
Q9Y2X3	Nucleolar protein 58 OS=Homo sapiens GN=NOP58 PE=1 SV=1	NOP58	33.354	21	7	59.5	0.0157017	0	0	0.149687	0	0.0178067	0.24123	0	0	0	0.00886552	0	0	0	0	0.0234239	0	0	0.0544211	0	0	0.111541	0	0	0.0996353	0	0	0.00586497	0.0500186	0	0.0671563	0	0	0.049043	0.0102035	0.00917335
Q8NBJ7	Sulfatase-modifying factor 2 OS=Homo sapiens GN=SUMF2 PE=1 SV=2	SUMF2	32.889	34	7	33.8	0.159898	0.327668	0.19131	0.0922967	0.323584	0.28988	0.0752044	0.133898	0.260149	0.461637	0.433579	0.460383	0.449363	0.70599	0.479098	0.268538	0.416219	0.398797	0.133379	0.303806	0.379746	0.0786444	0.216106	0.335847	0.0908137	0.258514	0.351983	0.178085	0.147509	0.365248	0.0888264	0.31692	0.437106	0.0809941	0.188476	0.160506
Q13451	Peptidyl-prolyl cis-trans isomerase FKBP5 OS=Homo sapiens GN=FKBP5 PE=1 SV=2	FKBP5	32.804	23	7	51.2	0	0.0329427	0.0597959	0.127727	0.04417	0	0.108645	0.0492146	0.0221796	0	0	0	0	0	0	0.00908424	0	0.00944977	0.0926259	0	0	0.133959	0.0556394	0.00767497	0.109856	0.0231373	0.0065644	0.0675543	0.0980264	0	0.12817	0	0	0.12541	0.0907956	0.0744773
P00568	Adenylate kinase isoenzyme 1 OS=Homo sapiens GN=AK1 PE=1 SV=3	AK1	32.624	52	7	21.6	0.496822	0.127537	0.143546	1.24085	0.284396	0.250958	0.897784	0.280015	0.284943	0.0571853	0.164672	0.159879	0.516329	0.526568	0.47872	0.683243	0.163415	0.518251	0.445678	0.262668	0.534065	0.709574	0.369377	0.472031	0.744069	0.24553	0.294604	0.262954	0.369531	0.227407	0.718063	0.40296	0.443843	0.701852	0.548155	0.867628
G3V180	Dipeptidyl peptidase 3 OS=Homo sapiens GN=DPP3 PE=2 SV=1	DPP3	32.229	17	7	84.3	0.031954	0.150393	0.107359	0.0106696	0.134295	0.0580608	0.0431852	0.161799	0.0512103	0.193117	0.231592	0.167855	0.262538	0.335338	0.166919	0.0523828	0.119075	0.0426856	0.0288048	0.0999818	0.152836	0.00728322	0.0465594	0.188732	0.0115877	0.0585303	0.12958	0.102194	0.0500075	0.144123	0.00996099	0.039079	0.178738	0.0195217	0.019078	0.024709
E7ENY0	Alpha-adducin OS=Homo sapiens GN=ADD1 PE=2 SV=1	ADD1	32.16	17	7	73.4	0.0648105	0.0299377	0.0745507	0.429469	0.130727	0.130039	0.395794	0.129919	0.17036	0.0230136	0.0447654	0.0293413	0.120319	0.0832518	0.113052	0.296715	0.0594886	0.221292	0.128479	0.0857827	0.0420156	0.439799	0.351516	0.116978	0.401989	0.138593	0.104557	0.127069	0.128936	0.0361817	0.380315	0.27176	0.131953	0.491183	0.463284	0.48034
P13489	Ribonuclease inhibitor OS=Homo sapiens GN=RNH1 PE=1 SV=2	RNH1	32.094	22	7	49.9	0.0470381	0.515089	0.366363	0.45776	0.613459	0.289861	0.366412	0.589177	0.477586	0.0239224	0.0417548	0.033288	0.0515516	0.04193	0.0556371	0.142359	0.0487137	0.200732	0.472386	0.448265	0.0935077	0.406895	0.376719	0.164375	0.492216	0.423712	0.120766	0.464705	0.443252	0.104373	0.513017	0.492137	0.199601	0.477412	0.628524	0.497162
O15382	Branched-chain-amino-acid aminotransferase, mitochondrial OS=Homo sapiens GN=BCAT2 PE=1 SV=2	BCAT2	31.767	25	7	44.3	0.0231835	0.11025	0.0809967	0.0512339	0.167387	0.187254	0.0823199	0.127069	0.215742	0.269305	0.273849	0.319852	0.485484	0.643254	0.606154	0.28015	0.420192	0.35133	0.0982352	0.210036	0.300354	0.0775083	0.133618	0.360848	0.112839	0.246419	0.336747	0.0800845	0.0833567	0.150943	0.102547	0.21285	0.441436	0.088622	0.158823	0.171993
O94788	Retinal dehydrogenase 2 OS=Homo sapiens GN=ALDH1A2 PE=1 SV=3	ALDH1A2	31.613	27	7	56.7	0.00841044	0.0175229	0.0188916	0.0759416	0.0940048	0.0975428	0.052291	0.116093	0.0567295	0	0	0.0110816	0.088002	0	0.110268	0.0320837	0	0.0155718	0.00564986	0	0	0.0478636	0.0580531	0.181514	0.0863885	0.15894	0.0433694	0.0306041	0.0164185	0	0.109912	0.116948	0.0560244	0.140696	0.18822	0.174175
J3KPV7	Sulfurtransferase OS=Homo sapiens GN=MPST PE=4 SV=1	MPST	30.706	39	7	35.2	0.0440825	0.338014	0.386367	0.260319	0.663692	0.774989	0.209077	0.31359	0.712427	0.207575	0.676525	0.447725	1.36276	1.38986	1.09932	0.751413	0.55097	0.458179	0.268515	0.557922	0.822046	0.211227	0.630907	1.13252	0.281952	0.694024	0.801182	0.259909	0.296028	0.49446	0.288984	0.6911	0.939914	0.278356	0.530125	0.634022
P30040	Endoplasmic reticulum resident protein 29 OS=Homo sapiens GN=ERP29 PE=1 SV=4	ERP29	30.007	36	7	29	0.366908	0.263561	0.445316	0.191114	0.276621	0.271259	0.229279	0.202748	0.36245	0.0706212	0.166944	0.129662	0.312351	0.176896	0.293501	0.294081	0.399192	0.493449	0.302082	0.301941	0.294266	0.199456	0.349966	0.305257	0.198896	0.102974	0.356442	0.373374	0.412175	0.541374	0.23701	0.369747	0.352098	0.245661	0.316202	0.369585
O43175	D-3-phosphoglycerate dehydrogenase OS=Homo sapiens GN=PHGDH PE=1 SV=4	PHGDH	29.403	18	7	56.6	0.33171	0.368074	0.196935	0.589892	0.359349	0.276458	0.481483	0.554669	0.412064	0.371695	0.262296	0.229074	0.140875	0.263764	0.178717	0.101868	0.280337	0.266931	0.604614	0.464006	0.221863	0.481413	0.223517	0.145691	0.707911	0.316646	0.148413	0.278	0.482804	0.168326	0.412263	0.268073	0.207054	0.45124	0.283636	0.205882
J3QK90	NSFL1 cofactor p47 OS=Homo sapiens GN=NSFL1C PE=4 SV=1	NSFL1C	29.256	31	7	40.8	0.91808	0.148419	0.208877	0.181301	0.242571	0.258706	0.141152	0.143995	0.2233	0.324843	0.292039	0.209184	0.209818	0.425952	0.189705	0.245936	0.323396	0.406136	0.181408	0.233402	0.187509	0.175853	0.175962	0.158135	0.164055	0.172049	0.155828	0.191234	0.189382	0.186701	0.153455	0.256109	0.219789	0.200855	0.256376	0.366653
Q8N163	DBIRD complex subunit KIAA1967 OS=Homo sapiens GN=KIAA1967 PE=1 SV=2	CCAR2	29.186	16	7	102.8	0	0	0	0.111342	0	0	0.106778	0	0.0156986	0	0.0128511	0	0.0114382	0.0133701	0.00852129	0	0	0	0.0826865	0	0	0.127978	0.0132301	0	0.0987735	0	0	0	0.0547937	0	0.104139	0	0	0.113255	0.0108298	0.0073306
B4DVB8	ELAV-like protein 1 OS=Homo sapiens GN=ELAVL1 PE=2 SV=1	ELAVL1	29.089	26	7	39	0.00767856	0.0259026	0.0231457	0.319561	0.0230459	0.00722082	0.454052	0.0460779	0.0533851	0.020783	0.0292779	0.0245105	0.0566892	0.0432442	0.0387396	0.196879	0.0754212	0.174523	0.239375	0	0.0371087	0.41201	0.0674519	0.0474719	0.352212	0.0111715	0.0325122	0.0851745	0.167937	0.0158169	0.215985	0.0518476	0.0445817	0.239003	0.0820159	0.153855
Q5JWF2	Guanine nucleotide-binding protein G(s) subunit alpha isoforms XLas OS=Homo sapiens GN=GNAS PE=1 SV=2	GNAS	28.992	10	7	111	0	0.0853282	0.0705385	0.39311	0.178605	0.0530637	0.464009	0.279239	0.1011	0.0597202	0.100041	0.059255	0.217313	0.0894777	0.123766	0.337323	0.119913	0.239026	0.217989	0.129324	0.0783133	0.373289	0.158349	0.130026	0.428071	0.295374	0.0700832	0.243438	0.254445	0.0367364	0.467031	0.233828	0.120789	0.327564	0.222799	0.13682
Q9H4M9	EH domain-containing protein 1 OS=Homo sapiens GN=EHD1 PE=1 SV=2	EHD1	27.997	20	7	60.6	0.0959243	0.258037	0.158972	0.18933	0.14431	0.0973282	0.259749	0.247959	0.0284521	0.020564	0.0501943	0.0436133	0.105966	0.0254784	0.0680373	0.109248	0.00260296	0.0924911	0.243743	0.120762	0.079731	0.281661	0.124204	0.0868879	0.283128	0.170238	0	0.158319	0.225798	0.077702	0.26261	0.131326	0.0601906	0.2874	0.1551	0.0892308
O95302	Peptidyl-prolyl cis-trans isomerase FKBP9 OS=Homo sapiens GN=FKBP9 PE=1 SV=2	FKBP9	27.967	18	7	63	0.122633	1.22903	1.06183	0.135608	0.234065	0.109751	0.137666	0.203241	0.173644	0.0349154	0.0192851	0.0181119	0.0637488	0.0565923	0.0448151	0.0846348	0.0314693	0.0717186	0.878231	0.651259	0.116227	0.145807	0.213921	0.0671467	0.161502	0.198857	0.0478635	0.783462	0.943981	0.404669	0.134374	0.194887	0.0873882	0.132272	0.241457	0.213338
Q02878	60S ribosomal protein L6 OS=Homo sapiens GN=RPL6 PE=1 SV=3	RPL6	27.825	28	7	32.7	0.176953	0.0634084	0.135506	0.18566	0.0912277	0.0772612	0.181871	0.106017	0.0735544	0.079517	0.0750118	0.0572781	0.639668	0.116116	0.216972	0.850865	0.164278	0.117732	0.36759	0.133226	0.0576537	0.188987	0.0565894	0.0587868	0.14614	0.059146	0.0546794	0.133159	0.279343	0.0701598	0.252714	0.109396	0.0913073	0.109907	0.0849359	0.0511124
P42704	Leucine-rich PPR motif-containing protein, mitochondrial OS=Homo sapiens GN=LRPPRC PE=1 SV=3	LRPPRC	27.786	7	7	157.8	0.011542	0.0125988	0.00722673	0.114208	0.0075201	0	0.137176	0.0109935	0	0	0.0131172	0.00812373	0.0099875	0	0	0.00568597	0.0132507	0.0115837	0.0573883	0.0191054	0.00618281	0.117962	0.00934541	0	0.13614	0.00936013	0.00358241	0	0.0333154	0	0.0642885	0.00968462	0.00721254	0.0719308	0.0104036	0.0068863
F6UJY9	Putative hydroxypyruvate isomerase (Fragment) OS=Homo sapiens GN=HYI PE=4 SV=1	HYI	27.606	55	7	23.1	0.0543915	0.0494054	0.0331307	0.0529225	0.143734	0.175143	0.0227305	0.0587149	0.0926076	0.169096	0.158598	0.0983004	0.317331	0.281686	0.288608	0.249122	0.201345	0.168383	0.0226947	0.0869738	0.206654	0.0381434	0.131076	0.280324	0.0629442	0.131498	0.15847	0.0394086	0.0215015	0.062186	0.0525442	0.1365	0.148002	0.0567155	0.113308	0.0634348
Q16853	Membrane primary amine oxidase OS=Homo sapiens GN=AOC3 PE=1 SV=3	AOC3	27.372	13	7	84.6	2.28686	0.262069	0.0740115	0.0889181	0.0217688	0.0257505	0.110003	0.59297	0.0518	0.0640463	0.0906451	0.0462696	0.0674044	0.0393108	0.0408571	0.0292746	0.0986324	0.0396781	0.324299	0.047018	0.0433624	0.223742	0.0498786	0.0148696	0.214787	0.0570902	0.0169255	0.0442636	0.142342	0.0201795	0.146459	0.0268035	0.0453162	0.0724649	0.0103146	0.017209
P55884	Eukaryotic translation initiation factor 3 subunit B OS=Homo sapiens GN=EIF3B PE=1 SV=3	EIF3B	27.021	13	7	92.4	0.010727	0.119086	0.300939	0.126764	0.146172	0.149708	0.19405	0.118722	0.195956	0.0134209	0.0449262	0.0158023	0.101981	0.0920198	0.0801974	0.184603	0.0601728	0.141869	0.128382	0.145395	0.0958653	0.250011	0.223508	0.0795195	0.135208	0.175007	0.0879627	0.115885	0.105861	0.0801346	0.171949	0.171547	0.133255	0.280705	0.220567	0.185411
P61158	Actin-related protein 3 OS=Homo sapiens GN=ACTR3 PE=1 SV=3	ACTR3	26.935	23	7	47.3	0.0078867	0.415101	0.666311	0.181706	0.25691	0.293138	0.160926	0.228167	0.260533	0	0.0321719	0.0130908	0.264942	0.0603436	0.13087	0.186962	0.0100406	0.0685546	0.372051	0.227687	0.0836831	0.178852	0.322229	0.33485	0.209964	0.101527	0.0666112	0.351799	0.38544	0.314603	0.233793	0.321997	0.101427	0.222956	0.276122	0.345953
Q15181	Inorganic pyrophosphatase OS=Homo sapiens GN=PPA1 PE=1 SV=2	PPA1	26.773	37	7	32.6	0.0599388	0.499316	0.564509	0.155262	0.28415	0.299201	0.102812	0.187762	0.290121	0.0736716	0.187437	0.101623	0.46521	0.331043	0.357115	0.362264	0.273542	0.199719	0.25782	0.399543	0.430671	0.112252	0.261852	0.411167	0.091645	0.180953	0.281161	0.353104	0.383336	0.691623	0.125818	0.250099	0.293793	0.122071	0.239721	0.23959
C9JZR2	Catenin delta-1 OS=Homo sapiens GN=CTNND1 PE=4 SV=2	CTNND1	26.545	11	7	104.8	0.00730648	0.0796592	0.0771624	0.176154	0.0357137	0.0065748	0.255092	0.0752218	0.0114871	0.00668805	0.00633394	0.00392691	0.0104529	0.0048845	0	0.0327012	0.00461889	0.015336	0.194546	0.0407929	0.0153717	0.240592	0.0474234	0.00425122	0.22131	0.059789	0.00316679	0.104061	0.189998	0.00889836	0.19636	0.0794442	0.00717163	0.19713	0.0944605	0.0331771
Q16647	Prostacyclin synthase OS=Homo sapiens GN=PTGIS PE=1 SV=1	PTGIS	26.051	22	7	57.1	0.0341377	0.0404502	0.0693537	0.163853	0	0.0269572	0.18648	0.0764183	0	0.00828456	0.0214614	0.0234784	0.00740303	0	0	0	0	0.0079882	0.366843	0.00960623	0	0.191823	0.0290601	0.0133915	0.177048	0.0337205	0	0.14824	0.232723	0	0.103969	0.0322931	0	0.134914	0.04428	0.0160965
B4DT77	Annexin OS=Homo sapiens GN=ANXA7 PE=2 SV=1	ANXA7	25.515	25	7	37.8	0.379433	0.430831	0.177163	0.640261	0.278481	0.213081	0.726296	0.723814	0.427048	0.496578	0.433733	0.403561	0.454066	0.37604	0.366245	0.431323	0.470948	0.614522	0.577722	0.305098	0.315375	0.583351	0.253064	0.321234	0.787111	0.525441	0.3381	0.383323	0.5463	0.109774	0.551413	0.351005	0.371733	0.531096	0.438243	0.518603
Q9P2B2	Prostaglandin F2 receptor negative regulator OS=Homo sapiens GN=PTGFRN PE=1 SV=2	PTGFRN	25.437	13	7	98.5	0.152539	0.041225	0.0216186	0.102747	0.0418149	0	0.171626	0.0773902	0.0139823	0.0114945	0.0124527	0	0.0256516	0.0266191	0.00430477	0.0700881	0.00647156	0.033064	0.103824	0.0293486	0.00296821	0.199978	0.0403631	0.0137504	0.188544	0.0864021	0.00606874	0.0596747	0.0670769	0.0230128	0.145667	0.0563624	0.00489953	0.154015	0.0834468	0.0625961
Q9UHL4	Dipeptidyl peptidase 2 OS=Homo sapiens GN=DPP7 PE=1 SV=3	DPP7	25.108	23	7	54.3	0	0.130075	0.141368	0.0158869	0.0324337	0.0366161	0	0.0422745	0.0268517	0.102371	0.123838	0.116039	0.0633526	0.0623374	0.0508504	0.130067	0.159299	0.0663133	0.10879	0.149143	0.105419	0.0167122	0.0342562	0.0306617	0.0137429	0.0200066	0.037512	0.0532845	0.0658169	0.248576	0.0079807	0.0168196	0.0439754	0.0125265	0.0168543	0
E9PGE1	Dynactin subunit 1 OS=Homo sapiens GN=DCTN1 PE=2 SV=1	DCTN1	24.256	9	7	138.7	0.018316	0.020991	0.013964	0.0970458	0.0133324	0.00755486	0.140067	0.047129	0.0142138	0	0	0	0.00540118	0	0	0	0.00856572	0.0173414	0.109373	0	0	0.141613	0.0215062	0	0.151209	0.0169218	0.00187867	0.0368195	0.0645749	0.00520362	0.112441	0	0	0.106083	0.0461859	0.0275221
H3BNQ7	4-aminobutyrate aminotransferase, mitochondrial OS=Homo sapiens GN=ABAT PE=3 SV=1	ABAT	24.002	19	7	57.9	0	0.0349615	0.0287126	0.0516469	0.0989048	0.138582	0.0405201	0.0898061	0.190752	0.0786548	0.140976	0.182576	0.341997	0.340805	0.266033	0.174784	0.291066	0.239317	0.0240986	0.140962	0.223884	0.0463998	0.139885	0.329101	0.0344107	0.173959	0.221936	0.0233452	0.00238218	0.023219	0.0864416	0.161582	0.273073	0.0500424	0.0951476	0.0545258
O95831	Apoptosis-inducing factor 1, mitochondrial OS=Homo sapiens GN=AIFM1 PE=1 SV=1	AIFM1	23.495	18	7	66.9	0.00747253	0.122171	0.111708	0.110648	0.160975	0.126575	0.132034	0.149451	0.197838	0.0627271	0.137728	0.0759921	0.174802	0.155705	0.211689	0.241706	0.232813	0.306762	0.0656358	0.138234	0.152929	0.138422	0.180616	0.171681	0.134732	0.152723	0.15606	0.0859088	0.122523	0.13783	0.158749	0.185946	0.177197	0.134126	0.18984	0.199289
Q15124	Phosphoglucomutase-like protein 5 OS=Homo sapiens GN=PGM5 PE=1 SV=2	PGM5	23.491	16	7	62.2	0.116317	0.158928	0.283351	0.319084	0.226426	0.277269	0.322734	0.256664	0.269126	0.0169581	0.190776	0.108616	0.280656	0.159205	0.164127	0.30722	0.254827	0.218965	0.199854	0.163209	0.216275	0.20879	0.319911	0.256488	0.176721	0.0741129	0.166103	0.160897	0.223683	0.160904	0.159464	0.140067	0.252882	0.136312	0.256622	0.200328
Q5LJA0	60 kDa SS-A/Ro ribonucleoprotein OS=Homo sapiens GN=TROVE2 PE=4 SV=1	TROVE2	22.996	16	7	59.2	0.00578925	0.200157	0.201273	0.19887	0.221585	0.168218	0.161489	0.141548	0.112776	0	0.0089218	0.00667769	0.148615	0.0092458	0.0387707	0.248592	0.0352892	0.0886108	0.154158	0.127944	0.0204687	0.164408	0.233084	0.120259	0.165291	0.158379	0.0388275	0.156167	0.176628	0.174001	0.176683	0.135674	0.0313579	0.172995	0.198527	0.236448
P11177	Pyruvate dehydrogenase E1 component subunit beta, mitochondrial OS=Homo sapiens GN=PDHB PE=1 SV=3	PDHB	22.37	27	7	39.2	0	0.162318	0.138164	0.185797	0.224123	0.209509	0.171903	0.166446	0.151988	0.0516997	0.111337	0.0776155	0.25348	0.174303	0.362257	0.198892	0.0245781	0.0487048	0.112838	0.0630504	0.0571318	0.202567	0.225196	0.277427	0.228963	0.184613	0.108151	0.119831	0.117726	0.0768224	0.221567	0.226187	0.292037	0.17799	0.16409	0.14195
P24043	Laminin subunit alpha-2 OS=Homo sapiens GN=LAMA2 PE=1 SV=4	LAMA2	22.194	4	7	343.7	0.0094863	0.0854839	0.0370805	0.00358676	0.00839767	0.00493018	0.00851892	0.00500088	0.0480045	0	0	0	0	0	0.00945024	0.00523528	0.0438487	0.034551	0.0313317	0.0647789	0.0565597	0.0175608	0.00526916	0.0165785	0.0139188	0.0316067	0.024842	0.00995712	0.0253554	0.0832883	0	0.0410463	0.0541517	0.0282757	0.0181157	0.0185818
Q9NZL9	Methionine adenosyltransferase 2 subunit beta OS=Homo sapiens GN=MAT2B PE=1 SV=1	MAT2B	22.15	27	7	37.5	0.0143677	0.252892	0.239083	0.170595	0.364439	0.363628	0.13765	0.197373	0.362654	0.0328117	0.230298	0.0876648	0.56691	0.332495	0.399468	0.31011	0.174816	0.232221	0.153202	0.364771	0.378094	0.122066	0.299029	0.458524	0.148823	0.347409	0.349924	0.177088	0.192843	0.289253	0.167259	0.33454	0.387511	0.161018	0.272969	0.343004
P25788	Proteasome subunit alpha type-3 OS=Homo sapiens GN=PSMA3 PE=1 SV=2	PSMA3	21.824	31	7	28.4	0.0380983	0.324987	0.273369	0.212786	0.280234	0.201047	0.153147	0.321652	0.251104	0	0.0464338	0.0221647	0.147485	0.0376943	0.164286	0.309724	0.177597	0.239365	0.304934	0.360763	0.188576	0.215899	0.337459	0.340166	0.209489	0.303887	0.20569	0.293909	0.289424	0.39526	0.186233	0.240463	0.220698	0.216205	0.277847	0.334587
Q02413	Desmoglein-1 OS=Homo sapiens GN=DSG1 PE=1 SV=2	DSG1	21.273	10	7	113.7	0.116313	0.48394	0.272233	0.232748	0.435411	0.229449	0.111734	0.594819	0.140947	0.257996	0.316941	0.455834	0.14528	0.323231	0.252124	0.13159	0.180438	0.137848	0.281024	0.236044	0.0602375	0.190859	0.276288	0.130228	0.144113	0.128611	0.131419	0.144756	0.0841292	0.0393132	0.0860276	0.130991	0.204433	0.0439662	0.0983901	0.309025
Q6NUK1	Calcium-binding mitochondrial carrier protein SCaMC-1 OS=Homo sapiens GN=SLC25A24 PE=1 SV=2	SLC25A24	21.014	19	7	53.3	0.146755	0.191097	0.0260813	0.256155	0.0455331	0	0.318112	0.302092	0	0.012189	0	0	0	0.0105297	0.0346977	0.00634969	0.00848591	0.0296868	0.170518	0.0160187	0.0049627	0.32857	0.0187263	0	0.358956	0.122822	0	0.27789	0.179497	0	0.390217	0.177362	0.0214747	0.347381	0.278923	0.0313873
Q5JPE7	Nodal modulator 2 OS=Homo sapiens GN=NOMO2 PE=1 SV=1	NOMO2	20.96	9	7	139.4	0.0836491	0.123074	0.080667	0.0710019	0.0847352	0.104631	0.0726022	0.100557	0.153021	0.108375	0.071149	0.0681513	0.044433	0.0779848	0.0288106	0.0352796	0.0922691	0.049062	0.115245	0.188344	0.0908286	0.0873092	0.0774307	0.0477007	0.0808525	0.0644986	0.0371961	0.0950346	0.104747	0.036617	0.079625	0.0979394	0.0611637	0.0911186	0.0643026	0.07403
Q15046	Lysine--tRNA ligase OS=Homo sapiens GN=KARS PE=1 SV=3	KARS	20.903	15	7	68	0.125519	0.153596	0.222173	0.190876	0.158116	0.18074	0.211957	0.130927	0.125364	0	0.017174	0.0238101	0.207217	0.0143938	0.111918	0.122323	0.0441304	0.0939597	0.201935	0.0879851	0.0894687	0.178678	0.190307	0.175599	0.20262	0.107601	0.0805676	0.257227	0.223342	0.0709789	0.179723	0.193745	0.101438	0.19171	0.220292	0.230901
P48047	ATP synthase subunit O, mitochondrial OS=Homo sapiens GN=ATP5O PE=1 SV=1	ATP5O	20.84	44	7	23.3	0.204845	0.58437	0.140898	0.44041	0.197411	0.145713	0.567375	0.481111	0.0798635	0.159835	0.0632865	0.0744022	0.0561691	0.0597293	0.067684	0.102495	0.117646	0.148442	0.329796	0.163204	0.029714	0.478439	0.155598	0.0245864	0.475366	0.169847	0.0345449	0.304032	0.463249	0.0257862	0.631045	0.166087	0.0896455	0.651337	0.249024	0.141816
Q6YP21	Kynurenine--oxoglutarate transaminase 3 OS=Homo sapiens GN=CCBL2 PE=1 SV=1	KYAT3	20.8	22	7	51.4	0	0.073604	0.0534404	0.0221686	0.0598671	0.121344	0.0252697	0.0305173	0.175884	0.0120305	0.128398	0.107632	0.28573	0.334937	0.212396	0.116122	0.16527	0.163158	0.0258532	0.0782209	0.190096	0.0185403	0.0821908	0.155954	0.0378435	0.0727353	0.177761	0.0284585	0.0392857	0.145759	0.0355523	0.140339	0.185698	0.0509902	0.0866402	0.0710062
Q14254	Flotillin-2 OS=Homo sapiens GN=FLOT2 PE=1 SV=2	FLOT2	20.6	22	7	47	0.0123908	0.069694	0.0254812	0.0725815	0.0554375	0	0.141432	0.0624238	0	0.00921444	0.00850997	0	0.0166618	0.0105148	0.0171812	0.0305252	0	0.0652386	0.054072	0.0223169	0.00488152	0.0854139	0.0353276	0	0.102085	0.0499554	0	0.0438497	0.0648978	0	0.121027	0.0442218	0.0221941	0.0787395	0.0347796	0.0477342
K7ER00	Phenylalanine--tRNA ligase alpha subunit OS=Homo sapiens GN=FARSA PE=3 SV=1	FARSA	20.398	20	7	62.4	0.0546896	0.0579629	0.0736623	0.103636	0.0931406	0.0918618	0.101193	0.0650527	0.0801778	0.0198427	0.0128566	0.0672867	0.0407134	0.0254632	0.0477118	0.0781061	0.0248938	0.0979117	0.078832	0.0437259	0.0394477	0.197255	0.287381	0.071259	0.0890189	0.075783	0.0285504	0.0825559	0.0750853	0.0296407	0.102479	0.0812577	0.0486319	0.113081	0.0942711	0.103311
P07686	Beta-hexosaminidase subunit beta OS=Homo sapiens GN=HEXB PE=1 SV=3	HEXB	20.245	20	7	63.1	0.0249173	0.261622	0.213781	0.0558408	0.107114	0.121596	0.0701868	0.0974659	0.146963	0.234227	0.313807	0.320047	0.585811	0.318741	0.243891	0.180549	0.628989	0.180497	0.115207	0.225868	0.280672	0.0592626	0.164994	0.218252	0.0721995	0.144273	0.187532	0.102444	0.140076	0.325972	0.066184	0.102032	0.296039	0.0535594	0.092194	0.0901016
Q9BZZ5	Apoptosis inhibitor 5 OS=Homo sapiens GN=API5 PE=1 SV=3	API5	19.998	20	7	59	0.110113	0.160192	0.167056	0.232683	0.135316	0.0626804	0.16759	0.170579	0.0803759	0.0681213	0.0704331	0.0892268	0.0422555	0.0380123	0.0423231	0.127807	0.27842	0.385893	0.300463	0.157006	0.115969	0.210226	0.159551	0.0752631	0.242633	0.216104	0.117625	0.336689	0.429638	0.26399	0.282357	0.179912	0.213824	0.258807	0.266389	0.291907
O75436	Vacuolar protein sorting-associated protein 26A OS=Homo sapiens GN=VPS26A PE=1 SV=2	VPS26A	19.037	24	7	38.1	0	0.0233349	0.140511	0.043374	0.106468	0.152915	0.193658	0.0156892	0.119545	0.0141494	0.060101	0.0303316	0.125756	0.0198435	0.177121	0.215106	0.0412372	0.183359	0.0659775	0.0858703	0.0758556	0.0625901	0.145359	0.179062	0.0284386	0.044457	0.0925878	0.0525285	0.0121444	0.131458	0.0386966	0.223646	0.130651	0.102577	0.136547	0.228645
O00571	ATP-dependent RNA helicase DDX3X OS=Homo sapiens GN=DDX3X PE=1 SV=3	DDX3X	17.594	15	7	73.2	0.0419871	0.140854	0.113851	0.134645	0.141154	0.128561	0.167496	0.116975	0.107178	0.1273	0.12514	0.118475	0.190201	0.117394	0.0900149	0.214318	0.121988	0.0973215	0.210512	0.145701	0.161536	0.084003	0.121657	0.15988	0.114844	0.145679	0.155741	0.161464	0.174152	0.252459	0.0708354	0.11626	0.142032	0.079771	0.0734328	0.124577
G3V0I5	NADH dehydrogenase (Ubiquinone) flavoprotein 1, 51kDa, isoform CRA_c OS=Homo sapiens GN=NDUFV1 PE=2 SV=1	NDUFV1	15.518	19	7	50	0.00618693	0.0673016	0.0170479	0.155895	0.0986238	0.0827186	0.20334	0.111185	0.125899	0.0262466	0.0620332	0.0234371	0.153894	0.0847212	0.134069	0.109326	0.163415	0.167764	0.0435846	0.128453	0.0747726	0.0903883	0.105642	0.10729	0.0903228	0.123073	0.101246	0.0803633	0.0348574	0.0166478	0.107814	0.100611	0.139043	0.105209	0.0808343	0.0630553
P68871	Hemoglobin subunit beta OS=Homo sapiens GN=HBB PE=1 SV=2	HBB	90.888	90	6	16	51.8647	37.8807	53.1205	23.8016	27.4506	53.9768	6.21308	16.4287	12.3109	12.3451	10.2844	10.9863	20.1256	16.1353	11.3097	24.336	15.306	10.1103	16.901	20.1808	22.0712	8.45927	18.8104	22.4865	13.0158	7.89249	18.3034	40.7124	35.5063	38.9272	11.8886	12.1843	7.8468	13.8917	17.6862	20.3723
P00441	Superoxide dismutase [Cu-Zn] OS=Homo sapiens GN=SOD1 PE=1 SV=2	SOD1	75.954	60	6	15.9	5.94141	1.93008	0.983524	1.7849	3.53011	3.53151	1.33743	1.88906	3.72055	9.16002	8.03251	8.49368	6.96548	10.0386	6.25634	3.02392	3.72747	3.1473	1.05932	3.63297	4.59766	0.966097	2.63416	4.25525	1.25619	3.0522	5.62468	1.05384	1.0164	1.72043	1.324	3.87408	5.61892	1.30122	2.53487	1.92731
P31946	14-3-3 protein beta/alpha OS=Homo sapiens GN=YWHAB PE=1 SV=3	YWHAB	72.069	52	6	28.1	0.632955	1.85074	1.61761	0.838442	1.5458	1.69952	0.705699	1.20207	1.86388	0.675909	0.773476	0.688362	1.02739	0.647256	0.571573	1.01054	0.667541	0.795537	0.811765	1.88369	1.01332	0.547715	1.48178	1.2843	0.594022	1.32477	1.06378	1.12284	1.13325	1.43014	0.813294	1.68416	0.929806	0.754118	1.28981	1.33451
Q14240	Eukaryotic initiation factor 4A-II OS=Homo sapiens GN=EIF4A2 PE=1 SV=2	EIF4A2	59.786	44	6	46.4	0.0134538	0.0485066	0.036383	0.341168	0.0167113	0	0.395146	0.0569348	0	0	0	0	0	0	0	0.0292206	0	0.0808339	0.227586	0.00757798	0.00968117	0.335406	0.0130515	0.0124624	0.351771	0.0226609	0	0.0797501	0.143153	0.0077143	0.185396	0.0116512	0.00744206	0.222662	0.0411272	0.0503101
P09936	Ubiquitin carboxyl-terminal hydrolase isozyme L1 OS=Homo sapiens GN=UCHL1 PE=1 SV=2	UCHL1	57.711	46	6	24.8	0.170046	0.468657	0.721611	0.386702	0.911537	1.06871	0.321504	0.490143	1.04995	0.157867	0.726194	0.323908	1.65306	1.07721	1.42737	0.997009	0.363618	0.655644	0.404905	0.671309	0.652608	0.38721	0.796786	1.26194	0.441865	0.629791	0.812203	0.55459	0.451815	0.728001	0.531139	1.06556	1.00692	0.549578	1.0268	0.952919
P08263	Glutathione S-transferase A1 OS=Homo sapiens GN=GSTA1 PE=1 SV=3	GSTA1	57.487	47	6	25.6	0.209735	0.608795	0.583932	0.654931	1.49458	1.37636	0.614417	1.17535	0.689174	0.741855	0.416334	0.830142	1.94206	1.16487	2.58335	0.937618	0.446296	0.349848	0.185268	0.583303	0.47187	0.57765	1.40331	1.84871	0.614004	0.938897	1.17392	0.221832	0.222335	1.41106	0.970945	0.785639	1.38104	0.735056	0.904137	0.731146
P04179	Superoxide dismutase [Mn], mitochondrial OS=Homo sapiens GN=SOD2 PE=1 SV=2	SOD2	56.932	57	6	24.7	1.51968	0.429312	0.356863	0.656048	1.43838	1.60701	0.9354	1.42978	1.61671	1.72987	2.68888	2.83826	2.91256	3.77623	2.86759	1.56554	3.23841	2.31148	0.254811	1.53454	1.90641	1.05834	1.85622	2.84699	1.21671	1.89677	2.89305	0.542669	0.36507	0.756953	1.32157	2.03206	3.34976	0.975832	1.93972	1.82694
P04632	Calpain small subunit 1 OS=Homo sapiens GN=CAPNS1 PE=1 SV=1	CAPNS1	51.028	35	6	28.3	0.145317	0.261109	0.178584	0.370034	0.202451	0.0730311	0.269383	0.278499	0.147862	0.0249544	0.0191366	0.00407125	0.0712034	0.024468	0.0985902	0.170511	0.047845	0.240877	0.49032	0.209711	0.0561303	0.278262	0.221238	0.124213	0.339705	0.143707	0.101224	0.243729	0.341188	0.0497273	0.308835	0.179839	0.0946648	0.303613	0.310945	0.226379
P61981	14-3-3 protein gamma OS=Homo sapiens GN=YWHAG PE=1 SV=2	YWHAG	49.493	40	6	28.3	0.285945	1.0618	0.933882	0.552965	1.23277	1.13154	0.443586	0.79466	1.2606	0.178213	0.225972	0.157011	0.42526	0.233222	0.226446	0.443988	0.234643	0.448759	0.629406	1.21101	0.484516	0.484914	0.995503	0.645006	0.580257	0.693541	0.605749	0.691707	0.795965	0.910872	0.553002	1.07298	0.627575	0.501523	0.89692	0.879884
Q5T7C4	High mobility group protein B1 OS=Homo sapiens GN=HMGB1 PE=4 SV=1	HMGB1	49.228	30	6	18.3	2.68737	0.0512266	0.147704	1.25386	0.12516	0.167255	1.14633	0.192906	0.168841	0.0216176	0.116986	0.15176	0.0505883	0.153175	0.181764	0.42574	0.190007	0.378626	0.417905	0.0832349	0.149493	1.26032	0.194485	0.0919481	0.828149	0.06191	0.129171	0.157052	0.225292	0.0821755	0.442085	0.206214	0.217606	0.732472	0.351226	0.574391
Q9Y224	UPF0568 protein C14orf166 OS=Homo sapiens GN=C14orf166 PE=1 SV=1	RTRAF	46.183	36	6	28.1	0.179443	0.360236	0.340953	0.392677	0.264081	0.308429	0.38598	0.365606	0.346448	0.0178278	0.171413	0.140092	0.2846	0.161539	0.255006	0.397688	0.303877	0.421919	0.322386	0.322058	0.252317	0.343766	0.477633	0.374748	0.318364	0.320399	0.259796	0.271896	0.36509	0.302185	0.470974	0.249596	0.466129	0.380254	0.480871	0.585052
P30049	ATP synthase subunit delta, mitochondrial OS=Homo sapiens GN=ATP5D PE=1 SV=2	ATP5F1D	45.936	58	6	17.5	0.180495	0.30326	0.0969937	0.139963	0.403058	0.309874	0.146672	0.505444	0.458485	0.49152	0.272201	0.244358	0.512827	0.426523	0.309181	0.363601	0.841111	0.725744	0.136444	0.702438	0.40439	0.219688	0.691758	0.412917	0.27974	0.548922	0.440964	0.14995	0.112735	0.224835	0.398371	0.303262	1.09856	0.335728	0.5027	0.323909
P10909	Clusterin OS=Homo sapiens GN=CLU PE=1 SV=1	CLU	45.235	21	6	52.5	4.11778	0.71622	0.678498	0.969568	1.1888	0.659938	0.924114	5.75935	1.92362	1.08294	0.495924	0.450589	0.429216	0.215074	0.315385	0.644189	0.634239	0.513802	0.599559	1.10322	0.629374	0.955638	1.45584	0.483235	1.55446	2.94015	1.13633	0.73093	0.761636	0.345004	1.09547	1.2266	0.813958	1.29728	0.939514	1.04822
Q06828	Fibromodulin OS=Homo sapiens GN=FMOD PE=1 SV=2	FMOD	45.089	24	6	43.2	0.29184	0.664472	0.166937	0.730919	0.607449	0.227138	1.13851	0.392702	0.364426	0.163599	0.14079	0.139696	0.112157	0.0964917	0.0700281	0.110277	0.171477	0.152356	1.09028	0.706727	0.212757	0.559099	0.453007	0.202576	0.794639	0.675162	0.16545	0.304487	0.307271	0.237549	0.351789	1.88962	0.263682	0.257508	0.218036	0.255341
P30042	ES1 protein homolog, mitochondrial OS=Homo sapiens GN=C21orf33 PE=1 SV=3	C21orf33	41.555	36	6	28.2	0.0935827	0.444048	0.312489	0.394201	0.851664	1.04336	0.344503	0.585191	1.00264	1.01227	1.51013	1.39244	1.82155	2.27025	1.95766	1.07174	0.861395	0.826514	0.251079	0.936698	1.32219	0.420529	0.952421	1.33719	0.47402	0.956323	1.41365	0.306331	0.254114	0.493011	0.515861	1.02878	1.64473	0.517885	0.71915	0.728083
P05388	60S acidic ribosomal protein P0 OS=Homo sapiens GN=RPLP0 PE=1 SV=1	RPLP0	41.515	33	6	34.3	0.0553841	0.186648	0.173843	0.910053	0.045197	0.019404	1.0337	0.200395	0.0330795	0.0312151	0.0198958	0.0153342	0.0226469	0	0	0.0692842	0.0204368	0.0428254	0.525347	0.0294916	0.0205665	0.554124	0.0630152	0.0125554	0.566042	0.0850919	0.0153044	0.460207	0.559999	0.00416172	0.688035	0.053874	0.0177541	0.615516	0.159233	0.0847419
Q8TCD5	5'(3')-deoxyribonucleotidase, cytosolic type OS=Homo sapiens GN=NT5C PE=1 SV=2	NT5C	39.485	38	6	23.4	0.0299388	0.119352	0.0769906	0.088927	0.183384	0.242701	0.0659259	0.113098	0.155487	0.151885	0.36328	0.351997	0.453795	0.532416	0.410859	0.20445	0.159415	0.147226	0.0675511	0.173004	0.268309	0.0677096	0.154434	0.376828	0.0801279	0.262774	0.267073	0.082054	0.0845546	0.143465	0.0809271	0.194671	0.277833	0.0930821	0.175752	0.149242
P28070	Proteasome subunit beta type-4 OS=Homo sapiens GN=PSMB4 PE=1 SV=4	PSMB4	39.124	42	6	29.2	0.0120396	0.329592	0.393663	0.16083	0.297792	0.258777	0.151938	0.186578	0.275752	0.0580125	0.0795094	0.0408837	0.22802	0.0748931	0.213103	0.315809	0.214266	0.324228	0.266175	0.339197	0.204105	0.199293	0.325667	0.354061	0.229086	0.408663	0.261413	0.290213	0.249833	0.370259	0.256813	0.361369	0.275199	0.239635	0.338688	0.367051
P54725	UV excision repair protein RAD23 homolog A OS=Homo sapiens GN=RAD23A PE=1 SV=1	RAD23A	37.768	34	6	39.6	0.256314	0.173541	0.122371	0.0641614	0.231338	0.185476	0.0456012	0.14846	0.177626	0.060699	0.111138	0.0772188	0.158763	0.14034	0.128551	0.16387	0.108199	0.137772	0.0963284	0.217784	0.108726	0.0544	0.18706	0.136095	0.0900567	0.172746	0.143183	0.0550481	0.096187	0.148433	0.0978015	0.188244	0.167044	0.101287	0.194552	0.165891
O14979	Heterogeneous nuclear ribonucleoprotein D-like OS=Homo sapiens GN=HNRPDL PE=1 SV=3	HNRPDL	37.661	21	6	46.4	1.46472	0.639908	0.905437	1.34764	0.975281	0.974065	1.58779	1.24243	1.44064	0.75007	0.747748	0.685349	0.97964	0.616369	0.541786	1.90315	1.29307	2.02715	0.856954	0.954192	0.693642	1.28359	1.60676	0.730557	1.15856	0.454074	0.643336	0.818849	0.734555	0.644875	1.20462	0.982928	1.09253	1.18104	1.49658	1.98748
Q15631	Translin OS=Homo sapiens GN=TSN PE=1 SV=1	TSN	37.604	38	6	26.2	0.0850931	0.293426	0.349483	0.373169	0.228546	0.102063	0.270384	0.257758	0.104159	0	0	0	0.0199909	0	0	0.100229	0	0.0763374	0.252862	0.0929453	0.0119826	0.236823	0.189055	0.0704577	0.299601	0.146227	0.00973802	0.348416	0.388094	0.0372959	0.386471	0.164424	0.0174114	0.302942	0.327745	0.285808
P35637	RNA-binding protein FUS OS=Homo sapiens GN=FUS PE=1 SV=1	FUS	37	19	6	53.4	1.7149	0.19079	0.37108	0.587144	0.270942	0.371086	0.469722	0.139284	0.222084	0.0486812	0.264654	0.226484	0.175752	0.211336	0.170456	0.365956	0.226871	0.639742	0.471425	0.171113	0.229438	0.615434	0.286647	0.187283	0.544099	0.0986022	0.14016	0.517899	0.477928	0.455865	0.483559	0.2874	0.286731	0.477492	0.424373	0.542347
Q9NYL9	Tropomodulin-3 OS=Homo sapiens GN=TMOD3 PE=1 SV=1	TMOD3	36.375	31	6	39.6	0.02601	0.0191246	0.0472369	0.0555869	0.0381954	0.0363877	0.0644217	0.027231	0.0544053	0.0345922	0	0.0236382	0.00838775	0.0280609	0.0319458	0.0767167	0.00582516	0.106198	0.101613	0.0157059	0.0179699	0.11461	0.0335805	0.0126646	0.0653762	0.00241903	0.00275572	0.041163	0.0572282	0.121473	0.0977532	0.0515793	0.0302223	0.111801	0.105457	0.0753309
Q92597	Protein NDRG1 OS=Homo sapiens GN=NDRG1 PE=1 SV=1	NDRG1	36.343	28	6	42.8	0	0.0479805	0.0128723	0.157537	0.0253088	0	0.180988	0.0732941	0	0	0	0	0.00827924	0.00912021	0	0.0254414	0	0.0106788	0.155746	0	0	0.208038	0.0311359	0.0239228	0.224344	0.0744252	0.00447211	0.0591701	0.0971528	0	0.191884	0.0199271	0.0315188	0.214656	0.0864368	0.0947018
P20618	Proteasome subunit beta type-1 OS=Homo sapiens GN=PSMB1 PE=1 SV=2	PSMB1	35.678	42	6	26.5	0	0.373133	0.34777	0.166735	0.22856	0.20366	0.131	0.196845	0.159362	0	0.040933	0.0321387	0.108609	0.0374748	0.114845	0.20588	0.144031	0.237169	0.290795	0.272804	0.15385	0.179	0.240154	0.262361	0.210845	0.321932	0.179816	0.229138	0.317627	0.382485	0.227027	0.236064	0.185095	0.204638	0.253974	0.314507
Q07021	Complement component 1 Q subcomponent-binding protein, mitochondrial OS=Homo sapiens GN=C1QBP PE=1 SV=1	C1QBP	34.533	37	6	31.3	0.335887	0.598464	0.424942	0.242572	0.426511	0.315462	0.244236	0.31455	0.305942	0.034081	0.0414471	0.019852	0.207073	0.094732	0.168861	0.631754	0.289782	0.496135	0.355677	0.492185	0.363509	0.392865	0.423715	0.204483	0.330453	0.876851	0.192721	0.315468	0.312126	0.468468	0.386027	0.235674	0.156964	0.337028	0.362877	0.255547
Q5JTV8	Torsin-1A-interacting protein 1 OS=Homo sapiens GN=TOR1AIP1 PE=1 SV=2	TOR1AIP1	34.314	21	6	66.2	0.082588	0	0.00681913	0.0906413	0.0186102	0	0.121666	0.0213257	0.0128779	0	0	0.0222584	0.00872182	0	0.00931636	0.0899845	0.0821221	0.110716	0.0334669	0.0351345	0.00969555	0.195361	0.00212928	0.0166078	0.08994	0.0275584	0.0143667	0.00921127	0.0224708	0.00634697	0.0313692	0.0209526	0	0.0613012	0.0636725	0.0905376
O00299	Chloride intracellular channel protein 1 OS=Homo sapiens GN=CLIC1 PE=1 SV=4	CLIC1	34.273	46	6	26.9	0.0523868	0.463942	0.597083	0.226712	0.479199	0.674957	0.161864	0.19684	0.520814	0	0.117788	0.0481479	0.790502	0.360693	0.457723	0.482179	0.179197	0.298851	0.310225	0.275157	0.391354	0.169357	0.495005	0.78842	0.157789	0.169194	0.366635	0.442622	0.326845	0.394	0.250327	0.337553	0.203007	0.209043	0.293236	0.311151
G3V4S9	Protein NDRG2 (Fragment) OS=Homo sapiens GN=NDRG2 PE=2 SV=1	NDRG2	33.635	40	6	33.5	0.0383868	0.0301705	0.0944925	0.33103	0.174851	0.13059	0.336083	0.190811	0.208686	0	0	0	0.12094	0.0248821	0.0497202	0.231027	0	0.22752	0.0921899	0.11936	0.0834187	0.25827	0.352804	0.274054	0.364159	0.119044	0.0969445	0.0393524	0.0944295	0.0317172	0.418203	0.195455	0.182924	0.415203	0.335011	0.410826
Q13642-1	Isoform 1 of Four and a half LIM domains protein 1 OS=Homo sapiens GN=FHL1	FHL1	32.477	28	6	31.9	0.406157	0.110425	0.109797	0.201867	0.481221	0.825762	0.0951414	0.239229	0.885709	0.024625	0.284558	0.0911592	0.630781	0.374104	0.422122	0.380587	0.243774	0.404753	0.148437	0.354461	0.360179	0.137212	0.893451	0.517985	0.128001	0.0714102	0.582116	0.12364	0.140001	0.258003	0.250418	0.467656	0.664325	0.209195	0.320405	0.319986
P21796	Voltage-dependent anion-selective channel protein 1 OS=Homo sapiens GN=VDAC1 PE=1 SV=2	VDAC1	32.082	40	6	30.8	0.13928	0.134163	0.0746138	0.529186	0.0443343	0.0310868	0.664026	0.132792	0.0450444	0.0172307	0.0198504	0.014125	0.0197103	0.0112323	0	0.0649989	0.0207908	0.069207	0.467624	0.0590893	0.0113212	0.334688	0.0639854	0.0143265	0.398127	0.0778742	0.00568595	0.143473	0.251305	0	0.253787	0.0598585	0.0247008	0.260286	0.117126	0.0646908
P84157	Matrix-remodeling-associated protein 7 OS=Homo sapiens GN=MXRA7 PE=1 SV=1	MXRA7	31.674	42	6	21.5	0.612132	0.0932152	0.0542343	0.200012	0.185554	0.0545366	0.211056	0.255808	0.104615	0.0147941	0.07001	0.0507776	0.0417335	0.0173825	0.0255104	0.0583308	0.0357386	0.0529561	0.128559	0.0949088	0.0210562	0.308564	0.0944868	0.0302591	0.326796	0.13037	0.0577489	0.113119	0.139701	0.00360679	0.167482	0.0976101	0.0169212	0.244038	0.16647	0.0555229
Q02790	Peptidyl-prolyl cis-trans isomerase FKBP4 OS=Homo sapiens GN=FKBP4 PE=1 SV=3	FKBP4	31.554	21	6	51.8	0.00751098	0.176523	0.174887	0.0981312	0.120671	0.0746173	0.0531991	0.0928456	0.0821203	0	0.0210717	0	0.0784817	0	0.0399402	0.138591	0	0.0959102	0.107962	0.0647571	0.0338731	0.0851993	0.0992509	0.0799483	0.0941685	0.058629	0.0125505	0.120788	0.141622	0.0903053	0.0859213	0.0915375	0.0263796	0.108238	0.114194	0.165045
Q96C23	Aldose 1-epimerase OS=Homo sapiens GN=GALM PE=1 SV=1	GALM	30.806	29	6	37.7	0	0.135121	0.156822	0.148871	0.433286	0.522248	0.0999414	0.173627	0.446102	0.747456	0.970998	0.905684	1.00815	1.10034	0.834441	0.385104	0.421607	0.31371	0.0775836	0.376991	0.587892	0.0986967	0.345464	0.795084	0.113415	0.4757	0.597979	0.153482	0.112545	0.224261	0.127761	0.472154	0.645812	0.110269	0.295568	0.286353
P61160	Actin-related protein 2 OS=Homo sapiens GN=ACTR2 PE=1 SV=1	ACTR2	30.379	27	6	44.7	0	0.248333	0.356118	0.0622552	0.0959329	0.0967096	0.120909	0.0899562	0.0430572	0	0	0	0.113697	0.0172822	0.100769	0.11192	0	0.0526655	0.271451	0.118112	0.0139308	0.127256	0.227073	0.218716	0.100578	0.038825	0.0304291	0.246788	0.256981	0.209273	0.121285	0.130318	0	0.109754	0.128303	0.202815
Q9NUJ1	Mycophenolic acid acyl-glucuronide esterase, mitochondrial OS=Homo sapiens GN=ABHD10 PE=1 SV=1	ABHD10	30.268	29	6	33.9	0	0.0106011	0.150667	0.227834	0.0635168	0.0505347	0.229755	0.0241755	0.0348052	0	0	0	0	0	0	0.102174	0	0.0911652	0.0616697	0	0	0.15011	0.216969	0.0762436	0.184222	0.0144603	0	0.207136	0.146501	0.0115358	0.235895	0.179577	0.0295271	0.234468	0.323475	0.311377
Q9UBT2	SUMO-activating enzyme subunit 2 OS=Homo sapiens GN=UBA2 PE=1 SV=2	UBA2	29.382	21	6	71.2	0	0.0237562	0.0464758	0.0364311	0.0254859	0.00678977	0.0271543	0.0122613	0.0090331	0	0	0	0.0202852	0	0.00486748	0.0220456	0	0.00846554	0.0401285	0.0121552	0.00652893	0.0366131	0.0142614	0.00890492	0.0397573	0.0145873	0	0.0444263	0.0448182	0.00973324	0.0414973	0.0127011	0.00840417	0.0488926	0.0375306	0.0511285
P36578	60S ribosomal protein L4 OS=Homo sapiens GN=RPL4 PE=1 SV=5	RPL4	29.197	19	6	47.7	0.0895637	0.0533016	0.160135	0.112962	0.0438619	0.0299328	0.129547	0.0265692	0.0431512	0.0330181	0.0461058	0.0335484	0.760636	0.0815335	0.236153	1.28457	0.123325	0.0937077	0.5339	0.035892	0.0493318	0.264124	0.042272	0.0406394	0.166016	0.0453508	0.0298666	0.237372	0.639656	0.0639641	0.504381	0.126073	0.0689049	0.292188	0.117549	0.0639336
B3KSH1	Eukaryotic translation initiation factor 3 subunit F OS=Homo sapiens GN=EIF3F PE=2 SV=1	EIF3F	28.96	29	6	39.1	0.0250045	0.0974984	0.09639	0.280911	0.0731761	0.0195546	0.326969	0.179266	0.0387432	0.0202629	0.0169062	0.0145504	0.0353709	0.015152	0.0333466	0.0319513	0.010678	0.0539367	0.270768	0.0630642	0.034188	0.283932	0.0526428	0.0416244	0.320949	0.0881157	0.0112965	0.125686	0.137239	0.0166842	0.232499	0.0255155	0.0232239	0.203191	0.0573091	0.0816277
P38606	V-type proton ATPase catalytic subunit A OS=Homo sapiens GN=ATP6V1A PE=1 SV=2	ATP6V1A	28.822	16	6	68.3	0.0182531	0.114037	0.165515	0.104578	0.106675	0.0717865	0.114715	0.119055	0.0635797	0.00552357	0.0638592	0.041022	0.102573	0.0590198	0.109631	0.145155	0.0817002	0.124287	0.121022	0.131994	0.0442089	0.107504	0.0746474	0.0934726	0.118369	0.0907312	0.0487606	0.111906	0.100301	0.0704878	0.0955275	0.134819	0.0929598	0.0986354	0.118744	0.132313
P45974	Ubiquitin carboxyl-terminal hydrolase 5 OS=Homo sapiens GN=USP5 PE=1 SV=2	USP5	28.818	12	6	95.7	0	0.0641588	0.112813	0.1858	0.0279777	0.0141706	0.100184	0.0782942	0.0170358	0	0.0135269	0	0.0172994	0	0.0172315	0.00520387	0	0.0230851	0.175259	0.01931	0.00669067	0.153036	0.0185136	0	0.156772	0.0422339	0.0134303	0.200001	0.202924	0.023634	0.140721	0.0372019	0.0224454	0.182129	0.0948395	0.123055
P46108	Adapter molecule crk OS=Homo sapiens GN=CRK PE=1 SV=2	CRK	28.512	34	6	33.8	0.0261159	0.162619	0.160999	0.149207	0.259972	0.259676	0.106609	0.145508	0.291741	0.0735552	0.181316	0.103475	0.321822	0.24712	0.23435	0.302213	0.294736	0.256075	0.0369805	0.242045	0.243522	0.06302	0.234724	0.253487	0.0919316	0.190869	0.241737	0.106257	0.103661	0.171885	0.100676	0.226608	0.249361	0.0995917	0.167427	0.202719
Q96JB5	CDK5 regulatory subunit-associated protein 3 OS=Homo sapiens GN=CDK5RAP3 PE=1 SV=2	CDK5RAP3	28.41	21	6	56.9	0.111547	0.254438	0.208443	0.0796362	0.0707601	0.0153261	0.109173	0.162385	0.0289382	0	0	0	0.0137408	0.011645	0.0137401	0.0314742	0.0213387	0.0310033	0.189693	0.0978724	0.0173437	0.0959707	0.0741797	0.0325059	0.107936	0.0515329	0.0217992	0.10413	0.182459	0.146207	0.0871599	0.0598872	0.0504494	0.10437	0.0864755	0.070662
Q9Y265	RuvB-like 1 OS=Homo sapiens GN=RUVBL1 PE=1 SV=1	RUVBL1	28.289	20	6	50.2	0.0147544	0.160108	0.164158	0.209956	0.0673803	0.0328667	0.233774	0.122057	0.0383952	0	0.00582151	0	0.0125878	0	0.0100069	0.0218881	0.0104896	0.0536093	0.200554	0.0487131	0.00650661	0.229182	0.0929787	0.0221622	0.249159	0.0389884	0.00626776	0.154961	0.182093	0.00847327	0.203018	0.0387937	0.0334167	0.193819	0.103453	0.12706
D6RBZ0	Heterogeneous nuclear ribonucleoprotein A/B OS=Homo sapiens GN=HNRNPAB PE=2 SV=1	HNRNPAB	27.729	24	6	35.7	0.309426	0.416771	0.511519	0.384697	0.265551	0.22684	0.508482	0.304763	0.343716	0.0566608	0.119191	0.0895491	0.294191	0.139716	0.218463	0.77699	0.419042	0.650339	0.789469	0.353865	0.215561	0.566419	0.457761	0.253688	0.431246	0.146604	0.202851	0.587441	0.706095	0.392278	0.586823	0.381136	0.362222	0.544453	0.823602	0.717322
J3KS22	L-xylulose reductase (Fragment) OS=Homo sapiens GN=DCXR PE=3 SV=1	DCXR	27.069	46	6	23.9	0.0138343	0.0687017	0.0874669	0.198122	0.256835	0.291812	0.193127	0.129015	0.243807	0.0561495	0.128753	0.0963064	0.520371	0.286605	0.354063	0.343682	0.266766	0.266747	0.038632	0.204534	0.270232	0.0580213	0.305686	0.493893	0.104906	0.194709	0.219676	0.0853775	0.0733024	0.0881212	0.17537	0.229086	0.396708	0.176175	0.224047	0.253898
H0Y8C6	Importin-5 (Fragment) OS=Homo sapiens GN=IPO5 PE=4 SV=1	IPO5	26.736	10	6	123.8	0	0.0396001	0.0357726	0.111349	0	0	0.106338	0.0226263	0.0292358	0.0242202	0.0172215	0.0189112	0	0	0	0.0159736	0.01782	0.0265671	0.105108	0	0	0.0493744	0.0297783	0.0202899	0.0745224	0	0	0.0405904	0.0965943	0.0175025	0.0395324	0	0.0276041	0.0582971	0.0166929	0.00792501
E7EUC7	UTP--glucose-1-phosphate uridylyltransferase OS=Homo sapiens GN=UGP2 PE=2 SV=1	UGP2	26.642	16	6	57.8	0	0.0400926	0.0468824	0.17307	0	0	0.10353	0.0053934	0	0	0	0.000795348	0	0	0	0.0181603	0	0.018108	0.193413	0	0	0.0904587	0.000829571	0.00646157	0.0800688	0.0127087	0	0.115711	0.155351	0.00230626	0.0940827	0.000625892	0	0.111526	0.0424043	0.0849959
P23634	Plasma membrane calcium-transporting ATPase 4 OS=Homo sapiens GN=ATP2B4 PE=1 SV=2	ATP2B4	26.562	8	6	137.8	0	0.036901	0.0219948	0.208549	0.0112795	0.00643068	0.210331	0.0378082	0.0125114	0.00331205	0.00661602	0.00650108	0.0211036	0.0229948	0.0208102	0.0682644	0.0121247	0.0248554	0.210834	0.0143036	0.00725002	0.257578	0.01528	0.00785804	0.22416	0.0648067	0.0252549	0.0682731	0.0645789	0.00457997	0.168834	0.0274746	0.0153847	0.174375	0.0436849	0.0326522
B4DG80	LIM and cysteine-rich domains protein 1 OS=Homo sapiens GN=LMCD1 PE=2 SV=1	LMCD1	26.487	29	6	32.9	0	0.0470515	0.21275	0.197508	0.134826	0.094557	0.159449	0.0651744	0.10757	0	0	0	0.112626	0	0.0452634	0.0951394	0	0.0381458	0.129778	0.0258432	0	0.191114	0.188794	0.0533576	0.133976	0.0176064	0.0180008	0.217115	0.223018	0.0577966	0.16664	0.197777	0.0607491	0.193529	0.299222	0.329375
P09661	U2 small nuclear ribonucleoprotein A' OS=Homo sapiens GN=SNRPA1 PE=1 SV=2	SNRPA1	26.43	35	6	28.4	0.276799	0.0937792	0.069731	0.222978	0.0568642	0.0345585	0.269046	0.126675	0.0456946	0	0	0.00950378	0.0188836	0.00789952	0.0217409	0.107316	0.0471257	0.15551	0.129179	0.0337398	0.011097	0.236162	0.112682	0.0349105	0.254834	0.0519018	0.01584	0.102134	0.127052	0.00960552	0.16374	0.0972986	0.0276876	0.185734	0.160961	0.212389
P22352	Glutathione peroxidase 3 OS=Homo sapiens GN=GPX3 PE=1 SV=2	GPX3	26.075	29	6	25.5	0.966735	0.955263	0.746534	0.375394	0.491092	0.371313	0.439519	0.44113	0.593947	0.933547	0.964895	0.76403	0.562297	0.781004	0.871136	0.550605	1.03662	0.959329	0.496925	0.61465	0.836178	0.429221	0.469989	0.645512	0.466853	0.613165	0.709411	0.528365	0.579322	0.984796	0.412451	0.497725	0.785452	0.460677	0.557617	0.539891
P54819	Adenylate kinase 2, mitochondrial OS=Homo sapiens GN=AK2 PE=1 SV=2	AK2	25.6	38	6	26.5	0.120613	0.132726	0.0968542	0.193259	0.0507116	0.0346279	0.189184	0.128545	0.0548886	0.0304206	0.0302774	0.0258148	0.0864481	0.0917757	0.0669652	0.121322	0.117451	0.263466	0.153521	0.0936866	0.0728814	0.275755	0.0931044	0.105303	0.252284	0.0830227	0.0485769	0.138125	0.139034	0.120384	0.19274	0.0928567	0.0843988	0.206973	0.141813	0.236969
Q92841-1	Isoform 2 of Probable ATP-dependent RNA helicase DDX17 OS=Homo sapiens GN=DDX17	DDX17	25.479	13	6	72.3	0.0490521	0.0351066	0.0379094	0.517778	0.0160728	0.0238295	0.528473	0.045533	0.0364239	0	0.013693	0.00510078	0.0237555	0.00430288	0.0138456	0.0699312	0.0130281	0.118591	0.352429	0.0169861	0.0260621	0.455807	0.0511412	0	0.423337	0.0181095	0	0.0972231	0.186524	0.011645	0.261502	0.0204465	0.017317	0.221333	0.0643629	0.0980234
P05413	Fatty acid-binding protein, heart OS=Homo sapiens GN=FABP3 PE=1 SV=4	FABP3	25.345	46	6	14.8	0.082769	0.198696	0.108672	0.0883655	0.191675	0.195935	0.0564322	0.170067	0.192833	0.042231	0.0485149	0.0551122	0.316471	0.110214	0.202455	0.276051	0.130956	0.128944	0.0568674	0.175876	0.199138	0.0843075	0.17689	0.309663	0.0557328	0.184951	0.230713	0.107127	0.0846162	0.227571	0.134939	0.186278	0.332378	0.113188	0.204648	0.202736
Q9UIJ7	GTP:AMP phosphotransferase, mitochondrial OS=Homo sapiens GN=AK3 PE=1 SV=4	AK3	25.196	34	6	25.6	0.0667428	0.0862097	0.0290508	0.277084	0.0217141	0	0.261891	0.15067	0.0022175	0	0	0.00155013	0.00172479	0	0	0.0311214	0	0.0837785	0.17263	0.00508709	0.00169788	0.301333	0.014454	0	0.326842	0.0442314	0.00374003	0.117563	0.231274	0	0.287367	0.0202001	0.00290123	0.286863	0.0564964	0.0133667
Q08380	Galectin-3-binding protein OS=Homo sapiens GN=LGALS3BP PE=1 SV=1	LGALS3BP	24.785	13	6	65.3	0.306737	0.545175	0.332278	0.0564768	0.131299	0.124863	0.0625476	0.145004	0.174158	0.588893	0.258915	0.382952	0.231122	0.275448	0.217044	0.0990585	0.417444	0.302097	0.304602	0.443866	0.306665	0.0799341	0.111588	0.155605	0.0963065	0.160777	0.141237	0.231215	0.313357	0.533169	0.0962848	0.122898	0.239043	0.0625918	0.0775049	0.0965502
O43776	Asparagine--tRNA ligase, cytoplasmic OS=Homo sapiens GN=NARS PE=1 SV=1	NARS	24.661	16	6	62.9	0.0108238	0.0547269	0.222173	0.148627	0.139131	0.154847	0.137646	0.0943854	0.164808	0.0163653	0.0331475	0.0267434	0.0967751	0.0491934	0.17342	0.103002	0	0.0334787	0.161147	0.0935104	0.0736015	0.125741	0.217964	0.172884	0.145377	0.064674	0.0925704	0.154018	0.168629	0.131707	0.129311	0.169152	0.117054	0.113324	0.186524	0.167464
P30048	Thioredoxin-dependent peroxide reductase, mitochondrial OS=Homo sapiens GN=PRDX3 PE=1 SV=3	PRDX3	24.457	36	6	27.7	0.0712202	1.55803	1.13868	0.563461	1.0907	1.14914	0.563825	0.999653	1.3047	0.169067	0.317335	0.187704	1.34026	0.504823	1.06799	1.0482	0.272273	0.699268	0.44661	1.52648	0.719256	0.618012	1.40103	1.33371	0.659031	1.1038	0.937558	0.748465	0.6818	1.53869	0.780282	1.19733	1.49684	0.745182	1.06172	1.08832
Q9UBG0	C-type mannose receptor 2 OS=Homo sapiens GN=MRC2 PE=1 SV=2	MRC2	23.992	7	6	166.6	0.0928646	0.352539	0.23368	0.183166	0.190972	0.0682527	0.212813	0.129758	0.109963	0.0882346	0.0607508	0.0531846	0.0847358	0.0554851	0.0909962	0.0836633	0.0847258	0.129662	0.297734	0.226184	0.0686211	0.214449	0.204578	0.0688492	0.166812	0.23326	0.06575	0.23416	0.266505	0.112706	0.179007	0.15599	0.0908581	0.14241	0.143591	0.0859014
J3KNQ4	Alpha-parvin OS=Homo sapiens GN=PARVA PE=4 SV=1	PARVA	23.749	20	6	46.6	0.0853143	0.0858978	0.0474835	0.253103	0.0342897	0.0142672	0.265119	0.1301	0.00733798	0	0.0183979	0.0217716	0.0255736	0	0.0144459	0.0385716	0.0255585	0.0427058	0.271481	0.00961259	0	0.289628	0.0501413	0	0.228416	0.0613764	0.00881054	0.0830579	0.217667	0	0.249533	0.0428978	0	0.21321	0.0882749	0.0426355
B1AVU8	Saposin-D OS=Homo sapiens GN=PSAP PE=4 SV=1	PSAP	23.565	15	6	61.7	0.358013	0.780974	0.540011	0.26939	0.79108	1.41881	0.347125	1.06749	1.95871	2.11066	1.19599	1.11743	1.17269	1.3315	1.68202	0.832755	1.12668	1.02874	0.214541	1.33175	1.58032	0.494756	2.10303	2.06368	0.509225	1.8274	2.2027	0.371064	0.205821	0.885994	0.578533	1.10872	2.37033	0.401777	1.05288	0.803923
P18124	60S ribosomal protein L7 OS=Homo sapiens GN=RPL7 PE=1 SV=1	RPL7	23.008	31	6	29.2	0.0696378	0.0523165	0.107979	0.238396	0.035719	0.0403947	0.236174	0.0371241	0.0145555	0.0138696	0.0442383	0.037241	0.447691	0.0812379	0.166014	0.721456	0.0831003	0.0680475	0.344127	0.0470564	0.0348566	0.252222	0	0.0197796	0.150046	0.0428217	0	0.248844	0.643042	0.0800666	0.54556	0.196993	0.0209352	0.378957	0.142716	0.0488587
D6REX3	Protein transport protein Sec31A OS=Homo sapiens GN=SEC31A PE=2 SV=1	SEC31A	22.866	8	6	136.1	0	0.0358566	0.0369752	0.0240599	0.059147	0.0524012	0.0207332	0.0412097	0.0520722	0.0403105	0.029512	0.0273105	0.0644968	0.0625817	0.0306804	0.0139008	0.0309639	0.0121046	0.072612	0.0457434	0.0269488	0.0106707	0.0562208	0.0267726	0.0188032	0.0318295	0.0500789	0.0547672	0.0719138	0.037143	0.0477584	0.0347649	0.0615386	0.0241358	0.0167945	0.0216471
Q9H0W9	Ester hydrolase C11orf54 OS=Homo sapiens GN=C11orf54 PE=1 SV=1	C11orf54	22.83	27	6	35.1	0.0131153	0.0702249	0.0700381	0.067912	0.143993	0.1927	0.0276483	0.0604999	0.172327	0.036269	0.226647	0.107034	0.281536	0.323604	0.271818	0.120623	0.0890451	0.105031	0.0468633	0.112985	0.203577	0.0579227	0.182629	0.292176	0.0697686	0.105964	0.17397	0.0553487	0.0255664	0.117092	0.0785592	0.148634	0.219003	0.0608856	0.132198	0.133422
O15144	Actin-related protein 2/3 complex subunit 2 OS=Homo sapiens GN=ARPC2 PE=1 SV=1	ARPC2	22.761	32	6	34.3	0	0.195332	0.352022	0.0670953	0.130209	0.147875	0.0924933	0.114837	0.102892	0	0.0226999	0.00620832	0.163719	0.0407329	0.113895	0.117803	0.00625237	0.0778743	0.174435	0.111403	0.0694242	0.078036	0.198482	0.257156	0.0900154	0.0683754	0.0646038	0.244695	0.238304	0.187976	0.1078	0.158397	0.112759	0.131139	0.172822	0.179613
B4DNJ6	Serine-threonine kinase receptor-associated protein OS=Homo sapiens GN=STRAP PE=2 SV=1	STRAP	22.616	24	6	39.8	0.032543	0.145145	0.169683	0.0530732	0.0779434	0.0511549	0.0213374	0.058682	0.0453675	0.0192622	0.0445748	0.0491615	0.0449396	0.0515601	0.0364601	0.0673732	0.0224795	0.0598891	0.119607	0.0876428	0.0384703	0.0391168	0.0730186	0.0581997	0.0574472	0.0564286	0.0382923	0.115799	0.114671	0.0834957	0.0460101	0.0592248	0.0450694	0.0550205	0.0823884	0.114118
Q9Y680	Peptidyl-prolyl cis-trans isomerase FKBP7 OS=Homo sapiens GN=FKBP7 PE=1 SV=1	FKBP7	22.56	25	6	30	0.228339	0.198773	0.219082	0.122298	0.298885	0.227905	0.179996	0.253406	0.223957	0.146089	0.057503	0.0956188	0.307524	0.0488882	0.0625441	0.420916	0.334513	0.47776	0.191829	0.381802	0.180053	0.213479	0.308222	0.206126	0.2286	0.129345	0.0968849	0.230132	0.260515	0.180492	0.211466	0.315886	0.135725	0.234807	0.325673	0.325891
Q9Y5Z4	Heme-binding protein 2 OS=Homo sapiens GN=HEBP2 PE=1 SV=1	HEBP2	22.499	39	6	22.9	20.4305	8.64545	7.01439	6.90079	14.538	7.91773	3.72081	13.5074	7.72662	14.5273	11.7336	13.8354	4.86047	12.1997	9.16714	4.22645	16.7293	8.92416	6.33396	9.17384	7.39016	4.81171	7.07537	6.42479	4.20939	5.68821	6.77571	4.10944	2.92183	3.99324	2.72462	6.93457	9.30468	3.07184	4.42613	4.23222
P25786	Proteasome subunit alpha type-1 OS=Homo sapiens GN=PSMA1 PE=1 SV=1	PSMA1	22.318	28	6	29.5	0.0401375	0.319202	0.377426	0.177629	0.23948	0.205802	0.173414	0.164839	0.223056	0.00780617	0.0648388	0.00617528	0.150644	0.0547219	0.147473	0.221082	0.172851	0.232643	0.246295	0.260924	0.195142	0.230935	0.324034	0.261398	0.22011	0.318182	0.207949	0.316772	0.30874	0.340279	0.242461	0.261832	0.163374	0.234088	0.333362	0.334542
Q96CX2	BTB/POZ domain-containing protein KCTD12 OS=Homo sapiens GN=KCTD12 PE=1 SV=1	KCTD12	22.257	22	6	35.7	0.0365685	0.242201	0.332389	0.364531	0.116057	0.0581066	0.406808	0.175866	0.0743853	0.0802342	0.0741541	0.0533426	0.138348	0.0871993	0.0123942	0.151236	0.058407	0.227847	0.783065	0.127124	0.100111	0.384833	0.159203	0.132286	0.32873	0.120966	0.0500712	0.531005	0.543691	0.112889	0.338423	0.110288	0.124896	0.327502	0.181459	0.237504
Q9H2U2	Inorganic pyrophosphatase 2, mitochondrial OS=Homo sapiens GN=PPA2 PE=1 SV=2	PPA2	22.174	30	6	37.9	0.00517802	0.0851822	0.167996	0.0728813	0.112701	0.108011	0.0720417	0.0717472	0.115728	0.00896129	0.0481048	0.0261259	0.208091	0.0995169	0.163578	0.272572	0.101677	0.150648	0.0539996	0.111794	0.141326	0.0446444	0.156461	0.178582	0.044529	0.0756003	0.123598	0.092403	0.0845855	0.225356	0.059634	0.101827	0.107038	0.0768577	0.0927705	0.100958
Q9UHX1	Poly(U)-binding-splicing factor PUF60 OS=Homo sapiens GN=PUF60 PE=1 SV=1	PUF60	22.172	21	6	59.8	0.0247748	0.0381467	0.041385	0.0931761	0.0480278	0.0228293	0.0470422	0.0428589	0.0795167	0.0532763	0.0321556	0.0229029	0.0341954	0.0570553	0.0313604	0.0389004	0.0547412	0.0632531	0.0380413	0.0511411	0.0306254	0.0837283	0.0695836	0.0320433	0.0585583	0.0619211	0.03746	0.0423989	0.0357039	0.0132505	0.0617421	0.0735995	0.0620013	0.0969667	0.0719492	0.0895794
B4DFL2	Isocitrate dehydrogenase [NADP] OS=Homo sapiens GN=IDH2 PE=2 SV=1	IDH2	22.166	22	6	45.2	0	0.249609	0.378676	0.14503	0.161471	0.185492	0.127906	0.110847	0.13946	0.00992135	0.0298108	0.0806429	0.246155	0.137365	0.302736	0.238196	0.154515	0.130625	0.174761	0.133284	0.113942	0.0982949	0.250938	0.282293	0.110812	0.0716577	0.126773	0.318889	0.352077	0.191153	0.149532	0.120425	0.185765	0.139966	0.130372	0.154122
Q9H0R4	Haloacid dehalogenase-like hydrolase domain-containing protein 2 OS=Homo sapiens GN=HDHD2 PE=1 SV=1	HDHD2	22.076	38	6	28.5	0.0119998	0.0315233	0.0403423	0.0400638	0.0719754	0.0796617	0.0572307	0.0419504	0.0840839	0	0.0737958	0.0310563	0.201868	0.113501	0.142417	0.0728989	0.0772414	0.0876193	0.042002	0.0455735	0.0913684	0.0134281	0.0927527	0.122697	0.0423032	0.103293	0.105795	0.0260621	0.0248856	0.0611226	0.0270048	0.0876419	0.0868989	0.0273098	0.0505375	0.0856751
P20591	Interferon-induced GTP-binding protein Mx1 OS=Homo sapiens GN=MX1 PE=1 SV=4	MX1	21.716	16	6	75.5	0	0.0927851	0.039322	0.0106873	0	0	0	0	0	0	0	0	0	0	0	0	0	0	0.0820249	0	0	0.00940953	0	0	0	0	0	0.0340432	0.087108	0	0	0	0	0	0	0
P62424	60S ribosomal protein L7a OS=Homo sapiens GN=RPL7A PE=1 SV=2	RPL7A	21.657	24	6	30	0.451481	0.188889	0.198951	0.225127	0.171459	0.212844	0.168421	0.118401	0.104998	0.126182	0.137471	0.0963538	0.72417	0.184092	0.225926	0.773487	0.14474	0.110883	0.421163	0.123117	0.177142	0.1728	0.0558396	0.0912813	0.158994	0.101576	0.0994058	0.268555	0.525801	0.195312	0.394019	0.17602	0.117335	0.282311	0.127198	0.10424
P00966	Argininosuccinate synthase OS=Homo sapiens GN=ASS1 PE=1 SV=2	ASS1	21.638	22	6	46.5	0.0124188	0.688483	0.464176	0.0571469	0.222432	0.248072	0.0436016	0.131163	0.2077	0.294796	0.473861	0.496979	0.407435	0.449224	0.324404	0.170241	0.148601	0.105272	0.181988	0.472629	0.388657	0.038065	0.14725	0.346462	0.0576902	0.168665	0.253743	0.249657	0.261081	0.804477	0.0503779	0.175449	0.256824	0.0489303	0.0937625	0.116477
P16930	Fumarylacetoacetase OS=Homo sapiens GN=FAH PE=1 SV=2	FAH	21.208	17	6	46.3	0	0.187051	0.17085	0.171159	0.319769	0.298543	0.129573	0.135877	0.263942	0.257355	0.355645	0.369663	0.629236	0.946536	0.518021	0.288201	0.24518	0.21663	0.147157	0.361006	0.477674	0.125087	0.263763	0.562178	0.146486	0.26571	0.371106	0.157833	0.149071	0.232619	0.199863	0.291433	0.557296	0.146403	0.268032	0.282569
P53618	Coatomer subunit beta OS=Homo sapiens GN=COPB1 PE=1 SV=3	COPB1	20.94	8	6	107.1	0	0.0119598	0.0100621	0.0654872	0	0	0.0855841	0	0	0	0	0	0	0	0	0	0	0	0.186705	0	0	0.0673041	0.00715878	0	0.0548728	0	0	0.0376622	0.124059	0	0.0740452	0	0	0.0570149	0.0129283	0.0044473
P11413	Glucose-6-phosphate 1-dehydrogenase OS=Homo sapiens GN=G6PD PE=1 SV=4	G6PD	20.923	16	6	59.2	0	0.0233011	0.161017	0.15869	0.0568634	0.0505206	0.109506	0.0595983	0.0483766	0.00658248	0	0.0107822	0.114772	0.00657197	0.0350914	0.11936	0	0.0866057	0.127757	0.0224526	0.0206742	0.0793434	0.119817	0.123748	0.111062	0.0281015	0.0413127	0.169443	0.150519	0.0473299	0.151163	0.0977229	0.0416953	0.128934	0.160734	0.216632
Q5TD07	Ribosyldihydronicotinamide dehydrogenase [quinone] OS=Homo sapiens GN=NQO2 PE=4 SV=1	NQO2	20.857	42	6	21.5	0	0	0.0166501	0.0183809	0.244436	0.293584	0.0118836	0.225512	0.223511	0.835529	0.0846159	0.0728684	0.522225	0.624494	0.394891	0.221424	0.130448	0.114026	0.00388238	0.17397	0.239792	0	0.168522	0.357697	0	0.259977	0.438303	0.0116122	0	0.0242664	0.0293808	0.217777	0.326086	0.00876837	0.139152	0.139013
Q9H223	EH domain-containing protein 4 OS=Homo sapiens GN=EHD4 PE=1 SV=1	EHD4	20.857	16	6	61.1	0	0.0648812	0	0.11385	0	0	0.10494	0.0805659	0	0	0	0	0.014551	0.00769639	0	0.00883575	0	0	0.106741	0	0	0.138915	0.00843959	0	0.133693	0.0163032	0	0.0539723	0.0932785	0	0.135498	0.00976831	0.0115993	0.151137	0.0277496	0.0132499
P54577	Tyrosine--tRNA ligase, cytoplasmic OS=Homo sapiens GN=YARS PE=1 SV=4	YARS	20.617	14	6	59.1	0	0.189694	0.198349	0.0646004	0.103921	0.0926651	0.0951673	0.0907695	0.105362	0	0	0	0.0377278	0.00362311	0.0724635	0.0332944	0	0.031002	0.169115	0.0615534	0.0351858	0.041581	0.105745	0.0979079	0.0975692	0.054509	0.0482418	0.0987287	0.200495	0.140752	0.097842	0.0768997	0.0534379	0.100157	0.09085	0.0771738
P17980	26S protease regulatory subunit 6A OS=Homo sapiens GN=PSMC3 PE=1 SV=3	PSMC3	20.349	21	6	49.2	0.0249411	0.12613	0.128993	0.118448	0.043864	0.0169975	0.0922385	0.100411	0.0156948	0	0.00849631	0.00920009	0.011957	0	0	0	0.00824554	0.0189086	0.157151	0.041284	0.0109756	0.119926	0.0213979	0.00681872	0.0948149	0.0171311	0	0.0635738	0.147853	0.00668194	0.0723298	0.0282042	0.0118429	0.108392	0.0328107	0.030871
P54578	Ubiquitin carboxyl-terminal hydrolase 14 OS=Homo sapiens GN=USP14 PE=1 SV=3	USP14	20.291	19	6	56	0.00767823	0.0301386	0.0278523	0.100287	0.0268222	0	0.0788916	0.0603726	0.0202992	0.0179259	0.0229693	0.0295138	0.0260162	0.034843	0.0245391	0.0106218	0.0316359	0.0461226	0.188261	0.00990839	0.0248951	0.149032	0.0240553	0.0307548	0.0958877	0.0114605	0.0289436	0.0616317	0.106834	0.0150049	0.0940388	0.0101503	0.0325475	0.0721135	0.0425227	0.0403192
P50402	Emerin OS=Homo sapiens GN=EMD PE=1 SV=1	EMD	20.207	30	6	29	0.105327	0.0195854	0.0397295	0.128726	0.0815837	0.0308468	0.245921	0.06247	0.0684481	0.0233045	0.0354652	0.0380796	0.0352948	0.0418299	0.025688	0.136191	0.204463	0.176098	0.0282401	0.0800203	0.0432834	0.258955	0.0580925	0.016537	0.183391	0.0374062	0.0344495	0.0400922	0.0349039	0	0.107472	0.0313359	0.0375646	0.161591	0.0762753	0.0925057
P80303	Nucleobindin-2 OS=Homo sapiens GN=NUCB2 PE=1 SV=2	NUCB2	20.014	20	6	50.2	0.105139	0.327013	0.360377	0.455968	0.19957	0.092682	0.583773	0.387481	0.4589	0.0365736	0	0.038684	0.150126	0.101076	0.0699577	0.125129	0.025466	0.209575	0.512941	0.438634	0.0219889	0.670167	0.550498	0.105348	0.58621	0.142501	0.0382794	0.485209	0.625342	0.373081	0.554176	0.398158	0.247507	0.574407	0.573591	0.62321
O75955	Flotillin-1 OS=Homo sapiens GN=FLOT1 PE=1 SV=3	FLOT1	19.9	20	6	47.3	0.0712299	0.0289608	0.0200347	0.0407907	0.0462891	0.0477598	0.0626422	0.0446418	0.0554339	0.0275009	0.0204119	0.0170809	0.0328367	0.0263536	0.0463053	0.054762	0.0301066	0.0516037	0.036482	0.0441134	0.0201838	0.0461248	0.0689833	0.0338345	0.0533547	0.0444078	0.0537439	0.0187683	0.0464749	0.0209539	0.0765547	0.0536106	0.0740006	0.0459769	0.0774908	0.0563668
D6RFN0	COP9 signalosome complex subunit 4 OS=Homo sapiens GN=COPS4 PE=2 SV=1	COPS4	19.678	21	6	49.7	0	0.168824	0.0987468	0.133663	0.104953	0.0242766	0.116087	0.135851	0	0	0	0	0.0119844	0	0	0.0249506	0	0	0.128968	0.0858381	0	0.0873472	0.0502542	0.0348242	0.127912	0.041694	0	0.0715999	0.136824	0.0319478	0.118636	0.0582485	0.0159892	0.0708915	0.116196	0.127038
B4DGT0	N(G),N(G)-dimethylarginine dimethylaminohydrolase 1 OS=Homo sapiens GN=DDAH1 PE=2 SV=1	DDAH1	19.591	36	6	21.3	0	0.0792733	0.0338116	0.037155	0.210068	0.164801	0.0215066	0.0726304	0.215412	0.0319931	0.158322	0.157163	0.302503	0.451435	0.340262	0.228895	0.151492	0.17173	0	0.108911	0.161677	0.055529	0.150465	0.216806	0.0570885	0.129951	0.197679	0.0167773	0.0184527	0.0940184	0.0448182	0.15874	0.169958	0.0356444	0.095431	0.107809
O00231	26S proteasome non-ATPase regulatory subunit 11 OS=Homo sapiens GN=PSMD11 PE=1 SV=3	PSMD11	19.078	22	6	47.4	0.0192556	0.157297	0.26427	0.174946	0.061414	0.0172985	0.152183	0.106924	0.0222733	0.0131174	0.0252996	0.0113362	0.0217556	0.0195314	0.0129129	0.0229713	0.0165822	0.0427334	0.159408	0.0171688	0.0131701	0.13916	0.030637	0.0712632	0.157901	0.0228981	0.0124601	0.119726	0.178987	0.0167457	0.136673	0.0357626	0.0203026	0.0902688	0.0261474	0.0534945
P62701	40S ribosomal protein S4, X isoform OS=Homo sapiens GN=RPS4X PE=1 SV=2	RPS4X	18.88	26	6	29.6	0.126274	0.0978712	0.140958	0.96208	0.0700894	0.0877133	1.13085	0.0958411	0.0815991	0.0956752	0.102644	0.068354	0.381215	0.0829308	0.0805972	0.590009	0.0783347	0.0741634	0.753628	0.105941	0.0608985	0.664274	0.0599718	0.070334	0.749604	0.0638906	0.0580369	0.171275	0.444468	0.046925	0.338211	0.121325	0.0436977	0.265462	0.0822906	0.0823678
P00492	Hypoxanthine-guanine phosphoribosyltransferase OS=Homo sapiens GN=HPRT1 PE=1 SV=2	HPRT1	18.674	43	6	24.6	0.180542	0.266857	0.318194	0.180716	0.248762	0.293476	0.133225	0.162411	0.20637	0.0753101	0.24778	0.207741	0.331527	0.224197	0.294293	0.326015	0.250211	0.284493	0.216706	0.238489	0.278994	0.0922275	0.190404	0.32048	0.157425	0.212321	0.177986	0.284229	0.274086	0.43126	0.166106	0.254039	0.263987	0.160118	0.233279	0.270991
P15586	N-acetylglucosamine-6-sulfatase OS=Homo sapiens GN=GNS PE=1 SV=3	GNS	18.56	14	6	62	0.0786638	0.325545	0.179751	0.0356803	0.148106	0.17621	0.0315043	0.110006	0.208291	0.402335	0.418396	0.468234	0.390812	0.441457	0.367692	0.186833	0.283513	0.211719	0.0806849	0.209853	0.222111	0.0705256	0.156229	0.231911	0.0664809	0.164459	0.232422	0.0973447	0.115564	0.303501	0.0861989	0.134842	0.323186	0.0508942	0.101841	0.115515
P43652	Afamin OS=Homo sapiens GN=AFM PE=1 SV=1	AFM	18.536	14	6	69	0.205415	0.0658427	0.109622	0.0165039	0.042569	0.0526192	0.00514866	0.00609433	0.00819066	0.54265	0.267186	0.308511	0.0306856	0.0341307	0.0192858	0.150116	0.138328	0.0694172	0.00984224	0.0303384	0.157903	0	0.00503821	0.0288756	0	0.0550584	0.047046	0.0860704	0.0686265	0.220943	0	0	0.0103622	0	0	0.00887986
Q15459	Splicing factor 3A subunit 1 OS=Homo sapiens GN=SF3A1 PE=1 SV=1	SF3A1	18.493	12	6	88.8	0	0.0343769	0.0352418	0.110888	0.0360612	0	0.119732	0.0625295	0.0117229	0.0127675	0.0122012	0.0114995	0.0169892	0.0170675	0.0197015	0.0530425	0.0119257	0.0537576	0.0802399	0.0286124	0.00955361	0.18537	0.047384	0	0.182022	0.0765418	0.0103005	0.0488382	0.0769231	0	0.131881	0.031513	0.0217783	0.16626	0.0794705	0.0947405
P26639	Threonine--tRNA ligase, cytoplasmic OS=Homo sapiens GN=TARS PE=1 SV=3	TARS	18.304	10	6	83.4	0.0125259	0.328777	0.241974	0.0817102	0.128186	0.181518	0.0513531	0.0825771	0.147503	0.0635666	0.0695955	0.0341121	0.152824	0.101652	0.148761	0.100768	0.0641276	0.078593	0.149051	0.19137	0.169287	0.0632342	0.129928	0.19339	0.0728909	0.111308	0.124995	0.140199	0.18879	0.284028	0.0528826	0.128084	0.101986	0.0754131	0.104257	0.127669
J3QSX6	Actin-binding LIM protein 1 OS=Homo sapiens GN=ABLIM1 PE=4 SV=1	ABLIM1	17.893	19	6	52	0.150966	0	0.0497139	0.168995	0.00957937	0.0295417	0.117011	0.0318802	0.0160209	0.0054639	0.0420802	0.0234802	0.018102	0.049964	0.0615651	0.170364	0.101564	0.114508	0.0159718	0.00542931	0.0393531	0.102064	0.065413	0.0461991	0.0768799	0	0.0259597	0.0140909	0.0486869	0.0275174	0.057275	0.0728162	0.0134985	0.089805	0.0572529	0.182772
Q14118	Dystroglycan OS=Homo sapiens GN=DAG1 PE=1 SV=2	DAG1	17.327	10	6	97.4	0.274741	0.0927231	0.0383979	0.0823236	0.0798887	0.0260288	0.120651	0.116246	0.0521565	0.00775422	0.0125786	0.0156799	0.0390033	0.0226757	0.0407562	0.0205363	0.0946357	0.0843008	0.0559599	0.0718445	0.0442809	0.107184	0.0757358	0.0327707	0.101897	0.129308	0.0338356	0.107659	0.0742396	0.025964	0.116019	0.077769	0.0547336	0.103602	0.0966309	0.0612107
B4DKK2	Sorcin OS=Homo sapiens GN=SRI PE=2 SV=1	SRI	17.111	35	6	20	0.332991	0.40498	0.455752	0.484939	0.480025	0.355224	0.488066	0.572714	0.659181	0.297543	0.42032	0.382075	0.334764	0.374717	0.575206	0.666099	0.960626	1.13352	0.466148	0.605491	0.464386	0.511441	0.461771	0.51802	0.753767	0.444515	0.556994	0.595904	0.713272	0.696409	0.460942	0.64973	0.622771	0.568663	0.645408	0.684505
O14980	Exportin-1 OS=Homo sapiens GN=XPO1 PE=1 SV=1	XPO1	16.692	9	6	123.3	0	0	0	0.102714	0	0	0.0988789	0	0	0	0	0	0	0	0	0	0	0.00422616	0.0494581	0	0	0.0389422	0	0	0.0259523	0	0	0.00800104	0.0135792	0	0.0148036	0	0	0.0285558	0.0135982	0.00783006
Q9BTV4	Transmembrane protein 43 OS=Homo sapiens GN=TMEM43 PE=1 SV=1	TMEM43	16.689	20	6	44.8	0.046294	0.0458474	0.0252848	0.240254	0.0617404	0.0207753	0.250756	0.0390863	0.0295568	0	0.00758032	0	0.0328441	0.00885378	0.0274234	0.0532542	0.0101005	0.0429998	0.169242	0.0206013	0.0165839	0.227141	0.0229927	0.0431471	0.17891	0.0755656	0.040147	0.0993932	0.100615	0.0287186	0.140783	0.0451376	0.0251477	0.105142	0.0417147	0.0293123
Q9HB07	UPF0160 protein MYG1, mitochondrial OS=Homo sapiens GN=C12orf10 PE=1 SV=2	C12orf10	16.48	23	6	42.4	0	0.152085	0.139049	0.0952568	0.163401	0.152551	0.0756558	0.0966094	0.16164	0.119769	0.244955	0.193376	0.330546	0.343469	0.253234	0.148283	0.165023	0.148606	0.100891	0.184699	0.224606	0.0603208	0.128431	0.24428	0.0545418	0.146369	0.192992	0.0894899	0.113225	0.189738	0.0688341	0.186717	0.212833	0.0557704	0.0909784	0.116593
B7Z7G2	NADPH:adrenodoxin oxidoreductase, mitochondrial OS=Homo sapiens GN=FDXR PE=2 SV=1	FDXR	16.463	16	6	48	0	0.0618339	0.139088	0.177513	0.0113318	0.00444177	0.224302	0.0249809	0.0158383	0.00344105	0	0.00179814	0.0021447	0	0.00255702	0.0635614	0.00391614	0.0345202	0.0841193	0.0081527	0.00253257	0.183973	0.085867	0.00904378	0.1652	0.015916	0.00202484	0.0966812	0.0953353	0.00236968	0.203086	0.0399827	0.00414202	0.144321	0.111107	0.18182
Q9UBC2	Epidermal growth factor receptor substrate 15-like 1 OS=Homo sapiens GN=EPS15L1 PE=1 SV=1	EPS15L1	15.646	8	6	94.2	0.0383442	0.0999121	0.0854816	0.0391596	0.182855	0.102565	0.035279	0.0478287	0.0991024	0.0114698	0.0213253	0.00931898	0.0706409	0.0335088	0.0241289	0.104846	0.0307527	0.0670225	0.0526067	0.179781	0.0350201	0.0713546	0.123606	0.0752564	0.0509429	0.167578	0.0637023	0.0728734	0.0520674	0.0698036	0.0450159	0.0933727	0.0686662	0.0479635	0.10255	0.124708
Q96DI7	U5 small nuclear ribonucleoprotein 40 kDa protein OS=Homo sapiens GN=SNRNP40 PE=1 SV=1	SNRNP40	15.366	31	6	39.3	0	0.0169663	0.0230038	0.0456971	0.0589436	0.0706752	0.0540531	0.0433482	0.10433	0.0119954	0.0524298	0.0640204	0.0276746	0.0251548	0.0394666	0.0242739	0.0527913	0.0571146	0.0220372	0.0672832	0.0732898	0.037291	0.0621489	0.0633328	0.0376385	0.0562428	0.0993329	0.0314042	0.0250172	0.0369775	0.0283254	0.0635992	0.0691066	0.0403473	0.0553495	0.0516497
Q9UJ70	N-acetyl-D-glucosamine kinase OS=Homo sapiens GN=NAGK PE=1 SV=4	NAGK	15.3	28	6	37.4	0.0215869	0.154325	0.160608	0.139088	0.181974	0.165155	0.113072	0.104142	0.130881	0.0151573	0.0307111	0.0364729	0.143131	0.080778	0.11057	0.0396869	0.0411761	0.0433618	0.136733	0.080774	0.0998995	0.0893022	0.116705	0.176792	0.102404	0.0941597	0.098186	0.119266	0.135349	0.0785614	0.116074	0.114833	0.0941516	0.106096	0.128771	0.166742
P07093	Glia-derived nexin OS=Homo sapiens GN=SERPINE2 PE=1 SV=1	SERPINE2	14.971	19	6	44	0.0216128	0.0225647	0.0473561	0.0280766	0	0	0.047172	0.0156787	0.0279482	0	0	0	0.0151395	0	0	0.0106374	0	0.0118664	0.242116	0.0156032	0.00730927	0.0333308	0	0.01069	0.0111023	0	0	0.072648	0.164278	0	0.0500788	0.0114676	0	0.0413789	0	0
Q92900	Regulator of nonsense transcripts 1 OS=Homo sapiens GN=UPF1 PE=1 SV=2	UPF1	13.855	8	6	124.3	0.0574784	0.0613185	0.0352842	0.0950282	0.0695831	0.023744	0.10155	0.0790663	0.0450139	0.00133598	0.0316362	0	0.0118234	0	0.00432546	0.0109016	0	0.0192473	0.0686683	0.00377443	0.0119581	0.110504	0.0242236	0.0107409	0.084825	0.0233343	0.0163343	0.0528126	0.0714505	0	0.0823513	0.0360735	0.00772899	0.0668441	0.0354711	0.0472289
Q03013	Glutathione S-transferase Mu 4 OS=Homo sapiens GN=GSTM4 PE=1 SV=3	GSTM4	79.105	61	5	25.5	0	0.0386526	0.0251897	0.192234	0.357716	0.422768	0.13887	0.200949	0.373946	0.0347923	0.0745456	0.0453198	1.15396	0.891914	0.841394	0.440435	0.343167	0.236885	0.0057719	0.24156	0.245254	0.122329	0.517304	0.89274	0.153063	0.365532	0.543907	0.0478296	0.0222743	0.0341448	0.244807	0.398465	0.489307	0.200052	0.258337	0.208876
P46439	Glutathione S-transferase Mu 5 OS=Homo sapiens GN=GSTM5 PE=1 SV=3	GSTM5	57.185	47	5	25.7	0.437839	0.67639	1.10244	3.22561	3.14488	3.72304	2.47377	2.07991	3.16118	0.0462188	0.0716977	0.11413	7.37055	5.90566	5.2759	2.28618	1.28143	1.40685	0.747187	1.80985	2.87363	1.58102	3.8833	6.75024	2.12528	2.59667	3.39103	1.47861	1.03062	0.605826	2.89095	3.79052	3.6616	2.95857	3.30184	3.94254
A7YIJ8	Radixin OS=Homo sapiens GN=RDX PE=2 SV=1	RDX	54.796	22	5	71	0.248995	0.0971202	0.137196	0.170629	0.238728	0.226885	0.138328	0.155602	0.180594	0.00159604	0.083198	0.0130164	0.1473	0.0653773	0.0946561	0.191957	0.0796616	0.161679	0.13494	0.201474	0.0894922	0.172237	0.18103	0.155282	0.145679	0.184978	0.106377	0.162204	0.125944	0.214235	0.202537	0.233609	0.150461	0.161225	0.223438	0.183921
P09104	Gamma-enolase OS=Homo sapiens GN=ENO2 PE=1 SV=3	ENO2	52.822	33	5	47.2	0.00658838	0.0259694	0.046044	0.00597722	0.0370178	0.0428397	0.00551692	0.134871	0.040131	0.0574651	0.388958	0.313541	0.0944837	0.135312	0.0872811	0.0585109	0.0889773	0.068884	0.00423036	0.0841735	0.126404	0.00351035	0.0212694	0.102779	0.00443183	0.0481352	0.102208	0.0169617	0.0234016	0.0538515	0	0.0163174	0.0657078	0	0.0285124	0.0198029
P00325	Alcohol dehydrogenase 1B OS=Homo sapiens GN=ADH1B PE=1 SV=2	ADH1B	50.814	38	5	39.8	0.170475	0.0578105	0.0238305	0.0467896	0.210029	0.294453	0.0452957	1.04362	0.726866	0.488751	1.6882	1.36514	1.4328	0.55054	0.815446	0.0937852	0.585708	0.16938	0.0163866	0.190849	0.696063	0.0781557	0.553843	1.35645	0.0380414	0.547136	2.26238	0.0357378	0.0233553	0.0575825	0.158565	0.188707	1.19056	0.154582	0.3357	0.27891
D6RER5	Septin-11 OS=Homo sapiens GN=SEPT11 PE=2 SV=1	SEPT11	50.733	30	5	49.8	0.0909006	0.142468	0.396672	0.256532	0.112944	0.0466313	0.307826	0.148623	0.091012	0.0100721	0.0135255	0.00766882	0.0135258	0.00342452	0.0337946	0.19548	0.00739185	0.196156	0.34391	0.076723	0.0332415	0.325001	0.280669	0.0307456	0.315185	0.142436	0.0197163	0.354938	0.430557	0.0840739	0.370825	0.215728	0.00851922	0.381869	0.382881	0.390749
E9PB61	THO complex subunit 4 OS=Homo sapiens GN=ALYREF PE=2 SV=1	ALYREF	48.505	34	5	27.5	1.19039	0.0839086	0.0594813	0.504459	0.109714	0.128849	0.570272	0.174861	0.19829	0.0533707	0.238691	0.306204	0.0800188	0.259614	0.22362	0.279794	0.813497	0.914742	0.277477	0.130266	0.222928	0.628046	0.108246	0.156058	0.521499	0.0401151	0.16115	0.164041	0.174025	0.256523	0.222167	0.214664	0.291783	0.404534	0.434262	0.636462
P05387	60S acidic ribosomal protein P2 OS=Homo sapiens GN=RPLP2 PE=1 SV=1	RPLP2	46.609	70	5	11.7	1.52092	0.614591	0.527923	1.11589	0.585554	0.312405	1.30196	0.758824	0.568061	0.16338	0.155442	0.116253	0.228902	0.213203	0.160673	0.507103	0.41264	0.536391	1.07424	0.71984	0.274814	1.58039	0.474783	0.165503	1.15422	0.362604	0.260446	0.600178	1.01155	0.273419	0.878739	0.468646	0.385296	1.13101	0.682638	0.860711
Q8NC51-3	Isoform 3 of Plasminogen activator inhibitor 1 RNA-binding protein OS=Homo sapiens GN=SERBP1	SERBP1	45.654	27	5	43.1	0.375199	0.10968	0.169021	0.161274	0.159586	0.22216	0.171402	0.11531	0.38674	0.131117	0.232333	0.154206	0.46149	0.364872	0.526636	0.291495	0.374307	0.685816	0.0741833	0.356035	0.443001	0.206158	0.453511	0.553965	0.150344	0.224313	0.570142	0.178469	0.0978733	0.428553	0.151348	0.591016	0.677681	0.261279	0.401243	0.60592
H0Y7A7	Calmodulin (Fragment) OS=Homo sapiens GN=CALM2 PE=4 SV=1	CALM2	44.608	29	5	20.7	1.64874	0.723913	0.315424	0.30209	0.468847	0.751628	0.110775	0.391961	0.801838	0.156717	0.560307	0.316333	0.770183	0.923576	0.894886	0.621234	0.885023	0.566261	0.585638	0.648482	0.461477	0.570387	0.647982	0.557076	0.3464	0.613455	0.729185	0.281479	0.583214	0.499072	0.407776	0.923157	0.751729	0.491124	0.784059	0.51421
P16402	Histone H1.3 OS=Homo sapiens GN=HIST1H1D PE=1 SV=2	HIST1H1D	42.629	29	5	22.3	77.731	5.02944	2.45105	19.0796	9.07977	2.84108	23.1974	19.6779	5.81526	2.45072	2.64841	6.16848	0.956254	3.26156	2.67219	0.99946	8.27048	7.83862	9.94227	11.9004	5.40995	31.4767	5.32188	3.53088	31.1095	21.7486	5.88233	23.6903	11.1024	2.27887	34.629	10.1857	7.41828	32.6407	7.71804	4.70432
P01834	Ig kappa chain C region OS=Homo sapiens GN=IGKC PE=1 SV=1	IGKC	41.551	80	5	11.6	0.714796	4.81405	5.07454	0.297319	0.636449	1.17085	0.280721	0.601443	4.02496	17.5654	3.90891	2.99212	1.42046	2.43495	5.55653	5.64082	8.9153	5.96449	4.72187	1.832	2.07375	0.324401	1.14146	1.00925	0.582196	1.53176	5.68471	4.25568	4.93405	8.15242	0.258111	0.925168	1.77271	1.57269	3.02865	0.459679
O14558	Heat shock protein beta-6 OS=Homo sapiens GN=HSPB6 PE=1 SV=2	HSPB6	38.989	69	5	17.1	1.81113	0.396332	0.644273	1.00975	1.0161	1.04057	0.790925	0.843866	0.921035	0.100383	0.159597	0.0978292	0.812598	0.534781	0.521651	1.46714	0.853519	0.985082	0.637525	0.681461	0.438553	0.885392	1.00704	0.809995	0.964954	0.716014	0.698494	0.686954	0.70731	0.338668	1.03318	1.23446	0.908693	1.03791	1.37327	1.80691
H7C2F2	CD99 antigen (Fragment) OS=Homo sapiens GN=CD99 PE=4 SV=1	CD99	38.75	55	5	20.6	1.3795	0.265655	0.15867	0.265732	0.359987	0.0350361	0.205329	0.290545	0	0.00910092	0.00151909	0.00166571	0.0130528	0.0074619	0.0255623	0.095061	0.0378365	0.056337	0.291223	0.20944	0.0243453	0.375097	0.148927	0.0191517	0.312008	0.368491	0.0185723	0.218193	0.199188	0.0122636	0.283276	0.167383	0.0219956	0.294256	0.317569	0.0748649
K7ER96	Thioredoxin-like protein 1 (Fragment) OS=Homo sapiens GN=TXNL1 PE=4 SV=1	TXNL1	37.562	30	5	31.4	0.00973443	0.169802	0.272956	0.171213	0.188387	0.170452	0.146856	0.133256	0.169913	0	0	0	0.0822696	0.00901396	0.0736965	0.181691	0.0147482	0.131316	0.185047	0.158363	0.0527579	0.156303	0.230588	0.13147	0.157553	0.0916639	0.0709626	0.217876	0.224684	0.168493	0.206942	0.204956	0.0843942	0.208953	0.289283	0.365041
P17931	Galectin-3 OS=Homo sapiens GN=LGALS3 PE=1 SV=5	LGALS3	37.496	26	5	26.1	1.07135	0.851572	0.952676	2.1194	2.13971	1.92417	2.42945	1.99261	2.20084	1.01403	1.24291	0.982561	1.98857	1.78582	1.70872	1.94354	1.83104	2.32297	1.57719	2.04532	1.71799	2.40085	2.67768	2.14411	2.96863	2.51142	1.6723	1.69731	1.46144	0.857699	2.44455	2.7338	3.11937	2.44928	2.65422	2.67741
P80723	Brain acid soluble protein 1 OS=Homo sapiens GN=BASP1 PE=1 SV=2	BASP1	37.289	36	5	22.7	1.00089	0.186284	0.0766864	0.32051	0.202308	0.181085	0.201269	0.205075	0.16691	0.14684	0.238887	0.188481	0.348515	0.642809	0.450591	0.654403	0.970328	1.08141	0.376714	0.237648	0.203034	0.302332	0.189951	0.206116	0.275996	0.378138	0.275693	0.204511	0.296044	0.0860169	0.270436	0.461736	0.274774	0.289786	0.285247	0.115607
B7ZA04	Cytoplasmic dynein 1 intermediate chain 2 OS=Homo sapiens GN=DYNC1I2 PE=2 SV=1	DYNC1I2	36.64	13	5	70.4	0.0200443	0.0484807	0.156574	0.11598	0.158582	0.117662	0.103583	0.0560963	0.130214	0	0.173977	0.0428909	0.141923	0.248993	0.254385	0.0479773	0.121594	0.220389	0.137228	0.083185	0.211988	0.138882	0.233347	0.143148	0.0977681	0.149733	0.255895	0.176435	0.132223	0.125488	0.139995	0.223543	0.188559	0.135279	0.210696	0.233679
P63208	S-phase kinase-associated protein 1 OS=Homo sapiens GN=SKP1 PE=1 SV=2	SKP1	35.056	38	5	18.6	0.291083	0.405118	0.369168	0.350915	0.524173	0.399915	0.330962	0.415456	0.454232	0.0295522	0.106419	0.054612	0.342639	0.151106	0.207734	0.498226	0.305317	0.390164	0.287179	0.488406	0.315887	0.31315	0.540739	0.442943	0.379152	0.330569	0.268842	0.380035	0.358651	0.377533	0.425967	0.414037	0.350119	0.393615	0.59403	0.550607
P02763	Alpha-1-acid glycoprotein 1 OS=Homo sapiens GN=ORM1 PE=1 SV=1	ORM1	34.76	36	5	23.5	2.23445	1.20888	2.07133	0.697911	1.45566	1.91701	0.128779	0.403765	0.535452	7.53054	2.52459	3.85377	2.53617	3.70534	3.35303	2.60841	2.03364	1.04198	0.94346	1.49349	2.39707	0.0912832	0.310592	1.43841	0.350168	1.35497	1.34709	0.709525	0.390771	2.86758	0.0668027	0.307002	0.549214	0.129981	0.154901	0.59964
O94905	Erlin-2 OS=Homo sapiens GN=ERLIN2 PE=1 SV=1	ERLIN2	34.378	30	5	37.8	0.271429	0.220981	0.108407	0.464051	0.316036	0.107371	0.685667	0.52525	0.191471	0.0118562	0.0749408	0.0314724	0.013747	0.0294833	0.0172288	0.120163	0.0833596	0.171585	0.397621	0.158688	0.0637419	0.319114	0.226064	0.0689585	0.614104	0.309021	0.0288626	0.215906	0.298534	0.00988902	0.369982	0.215829	0.0820244	0.378196	0.235258	0.177039
P62841	40S ribosomal protein S15 OS=Homo sapiens GN=RPS15 PE=1 SV=2	RPS15	33.823	56	5	17	0.122107	0.0188193	0.0202063	0.16552	0.0027305	0.00768176	0.216043	0.0226548	0	0.00497245	0.00215465	0.00390504	0.0962388	0.00490421	0.0125662	0.194786	0.0132706	0.0095619	0.17188	0.00109387	0.000458728	0.238417	0.00469135	0.00355413	0.21519	0.0154406	0.00210004	0.076746	0.135497	0.0012622	0.173487	0.0385291	0.00328404	0.19762	0.0228958	0.00477422
P47755	F-actin-capping protein subunit alpha-2 OS=Homo sapiens GN=CAPZA2 PE=1 SV=3	CAPZA2	33.051	40	5	32.9	0.117336	0.509453	0.287181	0.379034	0.346968	0.215984	0.310551	0.33552	0.287101	0.0179685	0.0389299	0.0174862	0.163831	0.0291997	0.0869822	0.229631	0.106188	0.294877	0.471311	0.09969	0.0785941	0.38191	0.366588	0.129548	0.347093	0.210512	0.101579	0.654885	0.480592	0.242828	0.428821	0.325808	0.154429	0.322089	0.42292	0.371546
P30038	Delta-1-pyrroline-5-carboxylate dehydrogenase, mitochondrial OS=Homo sapiens GN=ALDH4A1 PE=1 SV=3	ALDH4A1	32.255	15	5	61.7	0	0.0136178	0.0507104	0.0689375	0.158538	0.184197	0.0929878	0.182687	0.213942	0.106979	0.0934759	0.0933134	0.392214	0.264543	0.35723	0.242603	0.126897	0.180365	0.0410425	0.150347	0.123339	0.0916903	0.222552	0.303683	0.124215	0.247688	0.262359	0.0663784	0.0582727	0.0409892	0.0961493	0.218626	0.274446	0.109506	0.167777	0.141205
P30050	60S ribosomal protein L12 OS=Homo sapiens GN=RPL12 PE=1 SV=1	RPL12	31.445	45	5	17.8	0.276172	0.686544	0.997703	0.942177	0.837977	0.603996	1.02176	0.696622	0.812762	1.62217	0.569127	0.441732	0.717387	0.368023	0.493942	0.856562	0.663849	0.568442	0.795892	0.506927	0.264921	1.00773	0.550534	0.213548	0.885487	0.752977	0.272083	0.792767	1.01046	0.336968	1.02479	0.568519	0.341542	0.953739	0.452475	0.367494
D6RAN4	60S ribosomal protein L9 (Fragment) OS=Homo sapiens GN=RPL9 PE=2 SV=1	RPL9	30.976	51	5	20.9	0.0273647	0.101553	0.11925	0.481057	0.0415802	0.0290821	0.553204	0.101446	0.0495286	0.0263852	0.0769003	0.0707702	0.458844	0.234107	0.355255	0.582182	0.0957608	0.144873	0.389417	0.0325372	0.0213082	0.407913	0.0642977	0.0566707	0.381759	0.0683066	0.0165352	0.25193	0.452161	0.0352175	0.391222	0.155258	0.0912423	0.310982	0.150917	0.0662969
Q9UL46	Proteasome activator complex subunit 2 OS=Homo sapiens GN=PSME2 PE=1 SV=4	PSME2	30.086	31	5	27.4	0.0873275	0.486883	0.39455	0.136797	0.122886	0.0282636	0.100848	0.230384	0.00249074	0.0323797	0.0315646	0.0241721	0.0201639	0.0114938	0.0136177	0.0301271	0	0.0274316	0.459784	0.182713	0.0134977	0.0841714	0.104947	0.0204317	0.125693	0.0817352	0.00386672	0.381936	0.464169	0.0316616	0.155481	0.0849671	0.0166547	0.200981	0.145018	0.154664
Q6NVY1	3-hydroxyisobutyryl-CoA hydrolase, mitochondrial OS=Homo sapiens GN=HIBCH PE=1 SV=2	HIBCH	29.959	16	5	43.5	0.204827	0.20961	0.183132	0.15867	0.271058	0.256914	0.215203	0.18518	0.266607	0.0456808	0.220784	0.234955	0.327789	0.333758	0.296005	0.217738	0.112175	0.185112	0.180003	0.230715	0.178398	0.224724	0.298047	0.263069	0.19331	0.140491	0.27109	0.163109	0.174654	0.155976	0.235507	0.269795	0.202937	0.19825	0.253417	0.290784
P50502	Hsc70-interacting protein OS=Homo sapiens GN=ST13 PE=1 SV=2	ST13	29.945	17	5	41.3	0.792527	0.499754	0.941424	1.24787	0.510502	0.547747	1.01005	0.497697	0.364879	0.177885	0.157804	0.0996699	0.321034	0.167268	0.325193	0.963009	0.225681	0.585121	0.986946	0.397662	0.237154	0.975	0.451467	0.324151	0.538373	0.392014	0.308034	0.811208	0.97267	0.492033	0.864657	0.578771	0.240164	0.978221	0.819002	1.71917
Q9UHD9	Ubiquilin-2 OS=Homo sapiens GN=UBQLN2 PE=1 SV=2	UBQLN2	29.938	14	5	65.7	0.570489	0.261554	0.412154	0.136005	0.363301	0.315312	0.0768511	0.151111	0.26897	0.0853397	0.106918	0.0455281	0.219549	0.110688	0.105448	0.159313	0.154157	0.193491	0.152776	0.22066	0.20381	0.120853	0.233379	0.192162	0.123766	0.226468	0.177966	0.0918633	0.185107	0.148604	0.1649	0.284864	0.288021	0.222443	0.205769	0.213351
Q16881	Thioredoxin reductase 1, cytoplasmic OS=Homo sapiens GN=TXNRD1 PE=1 SV=3	TXNRD1	29.334	16	5	70.9	0	0.235829	0.233203	0.0851023	0.189527	0.219683	0.0876684	0.113112	0.208471	0.11194	0.388219	0.245885	0.438316	0.329946	0.351891	0.197695	0.159338	0.130752	0.131879	0.238704	0.285349	0.0656079	0.189598	0.356042	0.0333403	0.161951	0.259982	0.108527	0.122656	0.335044	0.0832177	0.195272	0.197023	0.0552443	0.145951	0.137057
P21397	Amine oxidase [flavin-containing] A OS=Homo sapiens GN=MAOA PE=1 SV=1	MAOA	29.229	17	5	59.6	0	0	0	0.12734	0	0	0.179182	0.0470082	0	0	0	0	0	0	0.00356352	0.0148576	0	0.0149431	0.0143376	0	0	0.200767	0	0	0.196685	0.00888247	0	0.0119313	0.0144699	0	0.153378	0.00683425	0	0.0906735	0.0130521	0
P21291	Cysteine and glycine-rich protein 1 OS=Homo sapiens GN=CSRP1 PE=1 SV=3	CSRP1	29.222	42	5	20.6	0.568705	0.786739	1.52325	0.319831	0.639395	1.02155	0.325881	0.698794	1.00754	0.250463	0.734851	0.389268	1.12898	0.692352	0.852654	0.978827	1.10745	0.936401	0.663291	1.26138	1.14033	0.522565	1.11398	0.752819	0.325554	0.223392	0.783054	1.02414	1.07532	2.61342	0.651422	0.775044	1.35903	0.513217	0.737306	1.11956
Q9H008	Phospholysine phosphohistidine inorganic pyrophosphate phosphatase OS=Homo sapiens GN=LHPP PE=1 SV=2	LHPP	28.977	33	5	29.1	0.0121249	0.0977694	0.0940906	0.0986311	0.262783	0.278991	0.0689207	0.0930921	0.30729	0.0444374	0.160775	0.119066	0.467806	0.421144	0.373557	0.274096	0.194395	0.202726	0.0374458	0.165245	0.200458	0.071482	0.211019	0.367535	0.0891845	0.267976	0.284169	0.0532398	0.0491343	0.123027	0.0722371	0.268623	0.221039	0.0822298	0.183547	0.16784
P46976	Glycogenin-1 OS=Homo sapiens GN=GYG1 PE=1 SV=4	GYG1	28.783	23	5	39.4	1.1592	0.303739	0.203221	0.221765	0.407558	0.352074	0.180753	0.295575	0.363644	0.361356	0.641805	0.406643	0.753956	0.843368	1.02661	0.207361	0.291522	0.539576	0.141479	0.431366	0.509464	0.195447	0.435527	0.859297	0.25368	0.567708	0.640023	0.146542	0.164327	0.283799	0.187717	0.504441	0.623481	0.288875	0.467075	0.395068
P24534	Elongation factor 1-beta OS=Homo sapiens GN=EEF1B2 PE=1 SV=3	EEF1B2	28.634	40	5	24.7	0.156685	0.222854	0.513983	0.17453	0.14285	0.0981843	0.151277	0.119662	0.109806	0.0309413	0.0417781	0.0227207	0.0556934	0.0497032	0.0636408	0.285247	0.07835	0.275214	0.257633	0.112963	0.051959	0.205363	0.17562	0.0496815	0.184442	0.112962	0.0475554	0.305622	0.34027	0.280878	0.229505	0.108053	0.058467	0.266708	0.234302	0.356698
P31323	cAMP-dependent protein kinase type II-beta regulatory subunit OS=Homo sapiens GN=PRKAR2B PE=1 SV=3	PRKAR2B	28.299	24	5	46.3	0.0182348	0.00848005	0.02734	0.356269	0.0243781	0.0201774	0.368274	0.0357288	0.0193184	0.0121038	0	0.0125373	0.0222287	0	0.0141835	0.0833695	0	0.0512878	0.133958	0	0	0.277004	0.0437926	0.0152206	0.224498	0.0379763	0.0119075	0.0772149	0.10865	0.00502569	0.221911	0.0243718	0.0162681	0.140788	0.0888109	0.139083
P02748	Complement component C9 OS=Homo sapiens GN=C9 PE=1 SV=2	C9	27.976	16	5	63.1	0.122666	0.0808007	0.111733	0.163825	0.134873	0.0648129	0.194322	1.33445	0.335228	0.176013	0.0378346	0.0247977	0.0617714	0.0255881	0.0279826	0.0307665	0.0185206	0.0145983	0.0773179	0.063452	0.0314171	0.153085	0.384181	0.0424238	0.316117	0.544487	0.120355	0.150886	0.140402	0.0141509	0.449254	0.251083	0.0856383	0.296804	0.172208	0.262138
Q9NR45	Sialic acid synthase OS=Homo sapiens GN=NANS PE=1 SV=2	NANS	27.578	27	5	40.3	0.0103112	0.210109	0.270639	0.087402	0.254863	0.219089	0.0593207	0.107298	0.165647	0.0468685	0.279166	0.189659	0.490753	0.326815	0.401629	0.303584	0.13596	0.153697	0.134815	0.281645	0.276678	0.0713662	0.223329	0.390837	0.084938	0.225793	0.214524	0.192688	0.197955	0.3968	0.0859599	0.228244	0.296321	0.0830454	0.162936	0.217384
P62314	Small nuclear ribonucleoprotein Sm D1 OS=Homo sapiens GN=SNRPD1 PE=1 SV=1	SNRPD1	27.426	55	5	13.3	0.0335695	0.0938402	0.138364	0.370112	0.161201	0.148824	0.434518	0.184354	0.251601	0.0450052	0.0950963	0.0819769	0.151796	0.10556	0.164098	0.443244	0.246345	0.525842	0.311661	0.136697	0.140308	0.433736	0.31357	0.206133	0.358492	0.181799	0.144539	0.253379	0.302714	0.147924	0.376069	0.298864	0.222901	0.414778	0.403429	0.459912
P06702	Protein S100-A9 OS=Homo sapiens GN=S100A9 PE=1 SV=1	S100A9	27.214	56	5	13.2	0.0719756	0.231885	0.111969	0.0385581	0.142564	1.14527	0.0310742	0.0960041	0.0754198	0.150696	0.0415144	0.0530576	0.0575986	0.103101	0.087287	0.0675417	0.148952	0.0323433	0.169782	0.213186	0.0746731	0.0576389	0.0788325	0.0567233	0.0693866	0.126134	0.163115	0.0624743	0.0829788	0.109439	0.0174346	0.0623245	0.0640272	0.0345469	0.0552797	0.0794211
P01019	Angiotensinogen OS=Homo sapiens GN=AGT PE=1 SV=1	AGT	27.093	17	5	53.1	0.196116	0.103062	0.125321	0.0858909	0.119057	0.117755	0.0442514	0.0840635	0.075799	0.375954	0.31997	0.36476	0.1325	0.137484	0.130024	0.310461	0.249944	0.170453	0.0830083	0.108827	0.165662	0.0250831	0.0447132	0.102964	0.0628185	0.172954	0.102111	0.157572	0.12379	0.274162	0.0211847	0.0861984	0.105479	0.0390567	0.0656489	0.135774
Q01105	Protein SET OS=Homo sapiens GN=SET PE=1 SV=3	SET	27.047	23	5	33.5	2.10844	0.497543	0.829185	0.562526	0.25115	0.191355	0.414053	0.242192	0.106888	0.228965	0.147875	0.134352	0.117234	0.145715	0.0597312	0.512118	0.259437	0.180116	0.540223	0.138986	0.0967959	0.595877	0.396165	0.0599744	0.473793	0.233229	0.0773825	0.180906	0.407952	0.358456	0.433726	0.136599	0.0912341	0.469748	0.388328	0.454993
C9JV77	Alpha-2-HS-glycoprotein OS=Homo sapiens GN=AHSG PE=2 SV=1	AHSG	26.869	26	5	39.4	0.381662	0.00744969	0.0575919	0.0334373	0.0367405	0.0502772	0.0143039	0.0217129	0.0361597	0.00698756	0.00166091	0.00298141	0.0136818	0.00613329	0.0195349	0.163402	0.0128249	0.112482	0.104339	0.0205378	0.0105595	0.0144777	0.036366	0.00561719	0.0425591	0.283203	0.0252782	0.055124	0.0365288	0.0528691	0.00700309	0.00929046	0.012522	0.04587	0.0295872	0.110582
Q12874	Splicing factor 3A subunit 3 OS=Homo sapiens GN=SF3A3 PE=1 SV=1	SF3A3	26.687	17	5	58.8	0	0	0	0.0637795	0	0	0.0965858	0.0115746	0	0	0	0	0	0	0	0.0155689	0	0	0.0313393	0.00348097	0.00197504	0.0907436	0	0.00262635	0.0825955	0	0	0.00876954	0.013867	0	0.0462056	0	0.00144536	0.0623542	0.00218992	0.0179044
P53597	Succinyl-CoA ligase [ADP/GDP-forming] subunit alpha, mitochondrial OS=Homo sapiens GN=SUCLG1 PE=1 SV=4	SUCLG1	26.682	25	5	36.2	0	0.0273523	0.0629638	0.0752522	0.150399	0.21487	0.12829	0.07132	0.246521	0.0516787	0.209055	0.182986	0.31313	0.386326	0.275313	0.147816	0.0914247	0.217166	0.037249	0.179531	0.226169	0.121509	0.233858	0.269924	0.102433	0.176378	0.236532	0.0854396	0.0671943	0.088038	0.121894	0.17641	0.270044	0.11325	0.161244	0.140365
B0QZ18	Copine I OS=Homo sapiens GN=CPNE1 PE=2 SV=1	CPNE1	26.365	16	5	59.7	0	0.124432	0.120093	0.186167	0.0868539	0.0370182	0.243442	0.180735	0.151728	0.0126752	0.0381876	0.027738	0.1193	0.0293637	0.0439285	0.102933	0.064807	0.186336	0.279226	0.0849765	0.0563256	0.167038	0.111321	0.08264	0.24905	0.110844	0.0456705	0.213987	0.267243	0.0440311	0.175187	0.0992401	0.0691681	0.196957	0.186803	0.211249
J3KN86	40S ribosomal protein S3 OS=Homo sapiens GN=RPS3 PE=3 SV=1	RPS3	25.948	25	5	28.5	0.0397516	0.281553	0.637295	0.958434	0.234052	0.202452	1.22289	0.288119	0.171537	0.185736	0.132495	0.104632	0.424032	0.140744	0.17009	0.730223	0.132638	0.146965	0.858629	0.161989	0.0617322	0.801411	0.23433	0.124348	0.889726	0.202524	0.0573553	0.543184	0.927755	0.0991122	0.859957	0.298352	0.144637	0.755814	0.35228	0.275641
P52565	Rho GDP-dissociation inhibitor 1 OS=Homo sapiens GN=ARHGDIA PE=1 SV=3	ARHGDIA	25.734	30	5	23.2	0.179217	0.482496	0.454984	0.555512	0.25127	0.119159	0.418485	0.344258	0.231063	0.0914422	0.0908641	0.0433351	0.136996	0.0880649	0.0927921	0.256993	0.0629436	0.205855	0.654559	0.231345	0.15426	0.297783	0.24388	0.239655	0.31272	0.30587	0.127666	0.432695	0.683578	0.170249	0.439948	0.28384	0.137637	0.346447	0.278402	0.286967
Q9UBW8	COP9 signalosome complex subunit 7a OS=Homo sapiens GN=COPS7A PE=1 SV=1	COPS7A	25.639	34	5	30.3	0.0220414	0.0319889	0.00407004	0.0591319	0.00386165	0	0.031939	0.0181923	0	0	0	0	0	0	0	0.00449973	0	0.00272045	0.0160894	0	0	0.0104815	0	0	0.0245481	0.00598754	0	0.0279165	0.0412672	0	0.0436413	0.00276982	0	0.0323696	0.022718	0.00481095
P20908	Collagen alpha-1(V) chain OS=Homo sapiens GN=COL5A1 PE=1 SV=3	COL5A1	25.054	5	5	183.4	0.466024	0.0795717	0.0381835	0.00460957	0.0129272	0.0108644	0.00561011	0.00294151	0.0145668	0.0614011	0.0501811	0.0313005	0.0297446	0.0658852	0.00899319	0.0104791	0.0588356	0.0392952	0.0255936	0.0295647	0.0217686	0.00355754	0.0334499	0.0200316	0.00735162	0.0259432	0.0318062	0.0183314	0.0228876	0.104405	0.00324992	0.0125773	0.023972	0	0	0
Q9BUJ2	Heterogeneous nuclear ribonucleoprotein U-like protein 1 OS=Homo sapiens GN=HNRNPUL1 PE=1 SV=2	HNRNPUL1	24.941	10	5	95.7	0	0.00496288	0.0281706	0.0898093	0.0254806	0.0152917	0.108227	0.0182312	0.022185	0.00199069	0.00244577	0.00243364	0.017606	0.00369584	0.0209023	0.111037	0.0390278	0.0813834	0.0459852	0.0334773	0.0112342	0.101124	0.0772936	0.0322181	0.0943868	0.0458497	0.00922771	0.0314608	0.0457918	0.0113249	0.088961	0.0589883	0.00800295	0.0905271	0.0707602	0.0612172
P26885	Peptidyl-prolyl cis-trans isomerase FKBP2 OS=Homo sapiens GN=FKBP2 PE=1 SV=2	FKBP2	24.832	56	5	15.6	0.177703	0.149932	0.187042	0.189408	0.357408	0.349639	0.212524	0.247031	0.420261	0.22354	0.391873	0.380791	0.425552	0.559042	0.39774	0.411628	0.576672	0.466797	0.109206	0.319831	0.295188	0.230332	0.402478	0.3056	0.229451	0.254027	0.347563	0.315985	0.174093	0.254254	0.291541	0.533159	0.404399	0.332091	0.473988	0.422784
Q96GK7	Fumarylacetoacetate hydrolase domain-containing protein 2A OS=Homo sapiens GN=FAHD2A PE=1 SV=1	FAHD2A	24.745	25	5	34.6	0.043243	1.07052	0.879265	0.420042	0.498288	0.726197	0.378934	0.462045	0.80869	1.3319	1.16674	1.36347	1.91952	1.24377	1.36053	1.09568	0.567752	0.51818	0.417005	0.688507	1.00534	0.286075	0.797282	1.33096	0.334841	0.71401	0.709768	0.489774	0.519286	0.738604	0.38327	0.531466	0.774942	0.352924	0.549998	0.531829
P26368	Splicing factor U2AF 65 kDa subunit OS=Homo sapiens GN=U2AF2 PE=1 SV=4	U2AF2	24.645	16	5	53.5	0.0119909	0.0137472	0.0250907	0.15132	0.0213487	0.00890444	0.192761	0.0270621	0.0396825	0.0119112	0	0.00938131	0.011478	0.022332	0	0.037566	0.0459127	0.0338702	0.0985666	0.0650319	0.0423269	0.116336	0.0387097	0.0128341	0.0824208	0.0192294	0.0175408	0.0343805	0.0450233	0	0.0898863	0.0305326	0.0567342	0.0927203	0.0666374	0.0680165
O43399	Tumor protein D54 OS=Homo sapiens GN=TPD52L2 PE=1 SV=2	TPD52L2	24.449	29	5	22.2	1.39991	0.451465	0.250735	0.29274	0.339208	0.0666525	0.172463	0.358447	0.216952	0	0.068581	0.032809	0.180735	0.0564933	0.145127	0.327883	0.155599	0.246677	0.309355	0.316148	0.0365131	0.297133	0.209236	0.0663125	0.286203	0.320053	0.0787657	0.333195	0.310788	0.0927466	0.378507	0.2726	0.0794255	0.276388	0.367359	0.251127
Q8N1G4	Leucine-rich repeat-containing protein 47 OS=Homo sapiens GN=LRRC47 PE=1 SV=1	LRRC47	23.938	12	5	63.4	0.0308328	0.020667	0.0372323	0.251892	0.0459964	0.0143641	0.26342	0.101078	0.0116013	0.0169262	0.00583283	0.00403237	0	0.00864225	0	0.0152583	0.00633822	0.0290684	0.126107	0.00572272	0.00344159	0.229111	0.0403132	0.0139839	0.242571	0.0356676	0	0.0319943	0.100437	0.00932554	0.17691	0.0143401	0.0074995	0.145001	0.0621485	0.0624589
Q7Z4H8	KDEL motif-containing protein 2 OS=Homo sapiens GN=KDELC2 PE=1 SV=2	KDELC2	23.738	16	5	58.5	0	0.0490933	0.067418	0.0939771	0.0754356	0.0549553	0.0818247	0.0597553	0.0275537	0	0	0	0.0108083	0	0.0227067	0.0573228	0	0.0552993	0.0624494	0.0257336	0	0.0971203	0.130968	0.0542898	0.112306	0.0905082	0.00343918	0.100342	0.0976052	0.00848539	0.111626	0.0733184	0.0579482	0.12098	0.131353	0.121985
P04196	Histidine-rich glycoprotein OS=Homo sapiens GN=HRG PE=1 SV=1	HRG	23.562	12	5	59.5	0.394631	0.334334	0.567321	0.269205	0.266506	0.244538	0.175311	0.220602	0.231132	0.149355	0.116115	0.0825845	0.136815	0.0585939	0.159167	0.420715	0.140074	0.221828	0.381442	0.217416	0.158698	0.154922	0.199857	0.13757	0.228043	0.312483	0.0985077	0.461838	0.393741	0.513819	0.161373	0.295423	0.122898	0.193674	0.27927	0.345143
Q15427	Splicing factor 3B subunit 4 OS=Homo sapiens GN=SF3B4 PE=1 SV=1	SF3B4	23.351	23	5	44.4	0.0579222	0.0309011	0.0680166	0.0787929	0.0320742	0.0812377	0.0883319	0.0540379	0.105072	0.0236072	0.027963	0.0190759	0.0347283	0.0261778	0.0611142	0.0819779	0.179978	0.130957	0.0550031	0.0732186	0.0448882	0.063085	0.108118	0.0389613	0.088923	0.090263	0.0930854	0.0649515	0.0722819	0.0897121	0.0909241	0.111286	0.125498	0.0896186	0.120986	0.143357
P62081	40S ribosomal protein S7 OS=Homo sapiens GN=RPS7 PE=1 SV=1	RPS7	23.169	32	5	22.1	0.166744	0.115772	0.23118	0.698836	0.0617952	0.116533	0.873342	0.153912	0.0547936	0.10738	0.0889806	0.0882206	0.431898	0.118141	0.242866	0.622909	0.172905	0.350094	0.543203	0.0581014	0.0269381	0.549138	0.112344	0.0521948	0.483366	0.0816495	0.0282294	0.302176	0.460955	0.0405716	0.488767	0.117551	0.119301	0.428498	0.176154	0.117417
A8MV58	Drebrin OS=Homo sapiens GN=DBN1 PE=2 SV=1	DBN1	22.987	11	5	76.3	0.0582406	0.22737	0.278094	0.101064	0.116669	0.0420967	0.110137	0.0980544	0.031122	0	0	0	0.0124519	0.00984542	0.0934391	0.124553	0.0667486	0.0998758	0.221955	0.0590374	0.104319	0.10302	0.130963	0.00770687	0.114962	0.0834487	0.0121644	0.180794	0.193421	0.165773	0.096182	0.110501	0.0949644	0.0754847	0.131739	0.0844102
P09543	2',3'-cyclic-nucleotide 3'-phosphodiesterase OS=Homo sapiens GN=CNP PE=1 SV=2	CNP	22.585	16	5	47.5	0	0.0185202	0.034963	0.184835	0.0215351	0.00971288	0.22508	0.0703222	0.0305107	0	0	0.00818734	0.0169073	0	0	0.0213358	0	0.0214971	0.114395	0.0133803	0	0.212907	0.0586242	0.0220495	0.179471	0.0421399	0.00838342	0.0562842	0.0949342	0	0.155894	0.0216971	0.0123704	0.150367	0.0768227	0.0601589
F8VZJ2	Nascent polypeptide-associated complex subunit alpha OS=Homo sapiens GN=NACA PE=2 SV=1	NACA	22.523	51	5	15	0.109507	0.0914649	0.0999612	0.254223	0.0419974	0.0361563	0.27719	0.0841505	0.0308759	0.0498473	0.0400681	0.0441477	0.0775451	0.056893	0.0509759	0.223056	0.0365125	0.116787	0.249518	0.0369676	0.0285738	0.244183	0.0675655	0.0279688	0.22711	0.0464363	0.0267174	0.103876	0.157935	0.0268903	0.163874	0.0366627	0.0312501	0.204776	0.108997	0.150027
Q16401	26S proteasome non-ATPase regulatory subunit 5 OS=Homo sapiens GN=PSMD5 PE=1 SV=3	PSMD5	22.249	14	5	56.2	0	0.00744741	0.00424918	0.0995622	0	0	0.0749096	0.00557893	0	0	0	0	0	0	0	0	0	0	0.0298802	0.00475192	0	0.034292	0	0	0.0292618	0	0	0.0122274	0.0262192	0	0.0148735	0.005055	0	0.0367962	0	0.0098072
Q6P2Q9	Pre-mRNA-processing-splicing factor 8 OS=Homo sapiens GN=PRPF8 PE=1 SV=2	PRPF8	21.888	4	5	273.4	0	0	0	0.0520482	0	0	0.0525377	0	0	0	0	0	0	0	0	0	0	0	0.0410941	0	0	0.0628771	0	0	0.0459307	0	0	0	0.0143543	0	0.0385115	0	0	0.0357244	0.00800743	0.00285929
Q96D15	Reticulocalbin-3 OS=Homo sapiens GN=RCN3 PE=1 SV=1	RCN3	21.853	29	5	37.5	0.303168	0.33296	0.516972	0.047416	0.0687723	0.00950939	0.0359577	0.0494974	0.0637636	0	0.0125056	0.00796915	0.0307628	0.0110359	0.0172278	0.0692993	0.0411875	0.145484	0.388356	0.227932	0	0.0413946	0.088263	0.0343336	0.0473542	0.0390105	0.022988	0.246433	0.444126	0.383949	0.0395713	0.0257151	0.0241042	0.0423864	0.0563297	0.0597705
O60749	Sorting nexin-2 OS=Homo sapiens GN=SNX2 PE=1 SV=2	SNX2	21.498	14	5	58.4	0.0237016	0.114785	0.0725635	0.118257	0.073995	0.0231804	0.0765817	0.11966	0.039291	0	0	0.00680947	0.0308681	0.00633301	0.0104787	0.0488174	0.0123622	0.0647621	0.12923	0.0220206	0	0.099647	0.0707374	0.025463	0.103625	0.0634627	0.0169404	0.0778409	0.0952705	0.0159851	0.104991	0.0358665	0.0153324	0.107787	0.0902353	0.08404
Q8NC56	LEM domain-containing protein 2 OS=Homo sapiens GN=LEMD2 PE=1 SV=1	LEMD2	21.445	14	5	56.9	0.158008	0	0	0.151075	0.0427873	0.0318295	0.254651	0.0489623	0.0603796	0	0.0904067	0.0563262	0.0271955	0.0521346	0.025541	0.039492	0.168418	0.0972559	0.0461431	0.0631188	0.0582875	0.195569	0.0335382	0.0247591	0.165133	0.0321281	0.0279971	0.031457	0.0211408	0.00975583	0.0873854	0.0276289	0.0595051	0.115662	0.0464332	0.0359732
Q8NCW5	NAD(P)H-hydrate epimerase OS=Homo sapiens GN=APOA1BP PE=1 SV=2	APOA1BP	21.403	26	5	31.7	0.0813363	0.382843	0.350315	0.301977	0.550088	0.626862	0.231525	0.349723	0.555385	0.651416	1.21844	1.03709	1.27396	1.35053	0.971752	0.648802	0.717051	0.565357	0.227562	0.555845	0.993156	0.232707	0.493407	1.01065	0.245545	0.553179	0.666597	0.270973	0.240196	0.404516	0.282075	0.457423	0.904844	0.222956	0.483672	0.428187
P61163	Alpha-centractin OS=Homo sapiens GN=ACTR1A PE=1 SV=1	ACTR1A	21.019	20	5	42.6	0	0.17511	0.255926	0.245088	0.119913	0.061353	0.216053	0.119665	0.0701144	0.0185361	0.0149544	0.0122163	0.0266653	0.00919619	0.0363557	0.0410505	0.00897767	0.0295944	0.249198	0.0694407	0.00998562	0.204043	0.0907965	0.0799519	0.21458	0.0870511	0.0350256	0.217448	0.239125	0.0771584	0.233212	0.0987318	0.0452833	0.206658	0.158291	0.201978
Q9GZS3	WD repeat-containing protein 61 OS=Homo sapiens GN=WDR61 PE=1 SV=1	WDR61	20.833	28	5	33.6	0	0.0731635	0.0518044	0.039725	0.0547792	0.079705	0.0367129	0.0458942	0.0993096	0	0.119471	0.0270404	0.175294	0.0900197	0.145261	0.0607635	0.0992563	0.0866875	0.0310388	0.150646	0.129545	0.0393625	0.0746304	0.153913	0.0417275	0.0727428	0.110668	0.0290149	0.0442382	0.0856746	0.046813	0.0654313	0.142545	0.0386439	0.0375682	0.0648187
O43809	Cleavage and polyadenylation specificity factor subunit 5 OS=Homo sapiens GN=NUDT21 PE=1 SV=1	NUDT21	20.799	39	5	26.2	0.0396246	0.0435805	0.0253534	0.0947107	0.0889687	0.0651794	0.137453	0.0500181	0.145693	0.0691986	0.134958	0.100879	0.172372	0.102209	0.129011	0.122821	0.14902	0.133784	0.0532559	0.105428	0.108322	0.055768	0.163224	0.123314	0.0798972	0.101225	0.114624	0.0561778	0.0515782	0.0354543	0.10135	0.0937864	0.172194	0.0573267	0.128465	0.0993076
B4E1K7	Stomatin-like protein 2 OS=Homo sapiens GN=STOML2 PE=2 SV=1	STOML2	20.723	30	5	33.3	0.0454871	0.102829	0.0596146	0.132832	0.0539003	0.0254677	0.149156	0.108097	0.0308596	0	0.0786713	0.00718365	0.0118298	0.0221903	0.0527986	0.0100468	0.0148166	0.0307995	0.11161	0.0292647	0	0.24057	0.0225245	0.0149665	0.158009	0.0436356	0.0138256	0.0487121	0.0861953	0.00457189	0.104506	0.0337613	0.0139811	0.102779	0.0457966	0.0354314
P61106	Ras-related protein Rab-14 OS=Homo sapiens GN=RAB14 PE=1 SV=4	RAB14	20.618	42	5	23.9	0.055716	0.118244	0.120345	0.197263	0.197319	0.183277	0.156355	0.108464	0.148344	0.0282511	0.0826137	0.0401183	0.222857	0.186377	0.247588	0.215406	0.0741401	0.156277	0.166295	0.0847368	0.0418589	0.177403	0.246488	0.175709	0.147577	0.072244	0.0695513	0.0823533	0.144717	0.0457576	0.169583	0.181347	0.227536	0.130295	0.1546	0.127861
P28074	Proteasome subunit beta type-5 OS=Homo sapiens GN=PSMB5 PE=1 SV=3	PSMB5	20.592	25	5	28.5	0.351753	1.08785	1.08421	0.256751	0.511955	0.451548	0.231915	0.425693	0.452034	0.0666476	0.10309	0.139173	0.257488	0.10642	0.194103	0.472749	0.190372	0.486322	0.701463	0.851231	0.267337	0.341003	0.444832	0.339169	0.302621	0.414699	0.230245	0.809386	0.846395	0.919533	0.383462	0.47942	0.29551	0.36096	0.575227	0.529528
P21912	Succinate dehydrogenase [ubiquinone] iron-sulfur subunit, mitochondrial OS=Homo sapiens GN=SDHB PE=1 SV=3	SDHB	20.379	22	5	31.6	0.965931	0.264501	0.179726	0.254124	0.452267	0.399708	0.258824	0.372964	0.556549	0.35536	0.313145	0.281843	0.577449	0.604779	0.464697	0.46237	0.796427	0.653214	0.127218	0.432662	0.29168	0.207631	0.48642	0.458321	0.230005	0.375014	0.573145	0.216853	0.159331	0.187663	0.299196	0.341849	0.662494	0.237779	0.333065	0.223727
P49721	Proteasome subunit beta type-2 OS=Homo sapiens GN=PSMB2 PE=1 SV=1	PSMB2	20.368	43	5	22.8	0	0.266898	0.23606	0.110952	0.134146	0.115606	0.111493	0.133312	0.111746	0.00920389	0.0460213	0.0127806	0.070272	0.0362444	0.0876532	0.151675	0.1264	0.198391	0.164681	0.20856	0.145547	0.120112	0.221968	0.198069	0.120265	0.242624	0.110421	0.202026	0.225218	0.25297	0.19956	0.104293	0.179474	0.125664	0.151887	0.230027
P50995	Annexin A11 OS=Homo sapiens GN=ANXA11 PE=1 SV=1	ANXA11	20.286	14	5	54.4	0	0.0480799	0.025006	0.0807572	0.0423818	0.0240663	0.102976	0.0733853	0.0657755	0.142025	0.0913657	0.104756	0.0741376	0.142985	0.0866889	0.155438	0.323802	0.361948	0.0657278	0.0764142	0.0395449	0.0495124	0	0.0514558	0.236732	0.28481	0.0635049	0	0.111752	0.0208598	0.0649222	0.0388623	0.0538757	0.0431167	0.0565271	0.105328
P55145	Mesencephalic astrocyte-derived neurotrophic factor OS=Homo sapiens GN=MANF PE=1 SV=3	MANF	19.922	32	5	20.7	0.365353	0.354499	0.298771	0.122847	0.279806	0.239831	0.136247	0.165174	0.297897	0.0578168	0.401792	0.409385	0.311039	0.478096	0.360948	0.266643	0.394794	0.42766	0.0782012	0.345515	0.338244	0.175844	0.291867	0.157812	0.13022	0.131984	0.280529	0.242647	0.24397	0.408324	0.184457	0.326831	0.391768	0.184527	0.191486	0.192809
P49755	Transmembrane emp24 domain-containing protein 10 OS=Homo sapiens GN=TMED10 PE=1 SV=2	TMED10	19.816	32	5	25	0.0340923	0.158576	0.0739375	0.239295	0.0661264	0.0054607	0.35779	0.083819	0.033558	0.00524385	0.00429634	0.00597551	0.00784534	0.0121113	0.0111354	0.0443392	0.044772	0.0641309	0.238547	0.0607546	0.0193289	0.233035	0.0405792	0.0118423	0.216198	0.0848356	0.00843947	0.111478	0.174188	0.0188324	0.144345	0.0462545	0.00865186	0.245709	0.0726127	0.0442981
P45880	Voltage-dependent anion-selective channel protein 2 OS=Homo sapiens GN=VDAC2 PE=1 SV=2	VDAC2	19.724	27	5	31.5	0.0944436	0.104626	0.0527504	0.482768	0.0250351	0.0595761	0.61679	0.122983	0.0170287	0.0400593	0.0423773	0.0567087	0.0628617	0.00941157	0	0.0355603	0.0167761	0.038707	0.346326	0.0504356	0.0342975	0.256147	0.0389746	0.0146305	0.297637	0.0533635	0.0267821	0.102698	0.220846	0.00678563	0.243858	0.0137922	0.0143895	0.227448	0.117927	0.0796204
Q9NQG5	Regulation of nuclear pre-mRNA domain-containing protein 1B OS=Homo sapiens GN=RPRD1B PE=1 SV=1	RPRD1B	19.447	20	5	36.9	0.0398197	0.0482361	0.0472604	0.207779	0.049506	0.00994335	0.190473	0.0587399	0.0138023	0.290213	0.0238827	0.0297583	0.0290515	0.0129825	0.0162809	0.0904841	0	0.129495	0.140208	0.0159723	0	0.214235	0.073788	0.0251054	0.189061	0.0410836	0	0.074271	0.0987858	0.0296371	0.186397	0.0722691	0.0171906	0.266041	0.128733	0.206005
P05026	Sodium/potassium-transporting ATPase subunit beta-1 OS=Homo sapiens GN=ATP1B1 PE=1 SV=1	ATP1B1	19.288	25	5	35	0.0345831	0.00997982	0.00324854	0.0293341	0.0162786	0	0.0429865	0.0233887	0	0	0	0	0.0063667	0	0	0.0116052	0	0.013826	0.045765	0.0167106	0	0.0686796	0.010615	0	0.0759688	0.0366373	0	0.0182078	0.0191945	0	0.0430451	0.017119	0.0064986	0.0599585	0.045548	0.0149099
P05546	Heparin cofactor 2 OS=Homo sapiens GN=SERPIND1 PE=1 SV=3	SERPIND1	19.247	17	5	57	0.175581	0.0452521	0.042907	0.0795206	0.0119112	0.0141022	0.0679442	0.0503857	0.00949142	0.0384653	0.00602549	0	0	0.00461055	0	0.0430268	0.00826133	0.0482354	0.0816	0.00687925	0	0.0357176	0.0132728	0.0114239	0.0726973	0.0221118	0	0.108485	0.106612	0.0046853	0.11495	0	0	0.0552473	0.0152581	0.0254495
P62241	40S ribosomal protein S8 OS=Homo sapiens GN=RPS8 PE=1 SV=2	RPS8	18.906	25	5	24.2	0	0.0130102	0.0386689	0.119044	0	0.0150274	0.129443	0	0	0	0.0116149	0.0124678	0.297652	0.0188882	0.0230938	0.546092	0.0171046	0.0184627	0.139575	0	0	0.0557492	0	0	0.0409877	0	0	0.0463325	0.0556783	0.0122196	0.0498093	0	0.0124183	0.0249526	0.0160981	0.0168817
P22234	Multifunctional protein ADE2 OS=Homo sapiens GN=PAICS PE=1 SV=3	PAICS	18.568	17	5	47	0	0.0910894	0.194075	0.0498426	0.0622114	0.0264701	0.0724049	0.0178007	0.0736827	0	0.033538	0.0306739	0.0590682	0	0	0.0405263	0.0328759	0.0608307	0.0545838	0	0.0481259	0.0650034	0.135822	0.0860046	0.0627529	0	0.0343575	0.21673	0.178767	0.0456682	0.129558	0.124628	0.0500153	0.111491	0.147671	0.216837
Q00796	Sorbitol dehydrogenase OS=Homo sapiens GN=SORD PE=1 SV=4	SORD	18.486	19	5	38.3	0.0185819	0.134053	0.126857	0.0255042	0.115987	0.162701	0.020887	0.0562555	0.159054	0.203304	0.290303	0.334138	0.299198	0.262121	0.293019	0.159699	0.152653	0.141511	0.0461148	0.151497	0.164746	0.0174467	0.0986797	0.192504	0.0381482	0.147638	0.148048	0.0859251	0.0694256	0.192528	0.0204797	0.121717	0.179581	0.0345183	0.0882117	0.0934733
B1AK88	Capping protein (Actin filament) muscle Z-line, beta, isoform CRA_d OS=Homo sapiens GN=CAPZB PE=4 SV=1	CAPZB	18.414	23	5	33.8	0.171253	0.316742	0.375107	0.301031	0.147061	0.177974	0.194203	0.151068	0.181382	0.0180563	0.0339875	0.033975	0.115139	0.0595336	0.0971481	0.161254	0.0956055	0.197977	0.294826	0.113329	0.111413	0.381487	0.345472	0.171051	0.303638	0.154949	0.180921	0.360208	0.377563	0.23477	0.342758	0.297785	0.156502	0.338396	0.323654	0.313586
B4DZI8	Coatomer protein complex, subunit beta 2 (Beta prime), isoform CRA_b OS=Homo sapiens GN=COPB2 PE=2 SV=1	COPB2	18.198	9	5	99	0.0770795	0.552668	0.604612	0.590201	1.51407	1.50432	0.485164	0.73182	1.413	1.32701	2.0888	1.82094	2.37844	3.02855	2.53024	1.23808	0.858899	0.845685	0.4661	0.982864	1.5757	0.424211	1.02189	2.1241	0.538618	1.34528	1.48068	0.60388	0.591636	0.525818	0.612069	1.42728	1.66664	0.605159	1.02685	1.03045
P54709	Sodium/potassium-transporting ATPase subunit beta-3 OS=Homo sapiens GN=ATP1B3 PE=1 SV=1	ATP1B3	18.166	18	5	31.5	0.206951	0.0809353	0.069543	0.100547	0.0486288	0.055262	0.112421	0.133562	0.0653958	0.114801	0.164949	0.112477	0.0629109	0.1854	0.0715272	0.0487135	0.224812	0.113287	0.143986	0.109717	0.0806485	0.159084	0.0754502	0.0635451	0.20394	0.0713975	0.0596483	0.0716339	0.0725409	0.0384195	0.0946939	0.0736035	0.138995	0.148515	0.0305532	0.0132782
Q8N129	Protein canopy homolog 4 OS=Homo sapiens GN=CNPY4 PE=2 SV=1	CNPY4	18.148	34	5	28.3	0.146397	0.0715625	0.177925	0.0818067	0.0831873	0.049084	0.0838529	0.0624717	0.0741116	0	0	0	0.0042793	0	0.00390367	0.133881	0.0285982	0.124873	0.0662185	0.0671744	0.018805	0.0983415	0.0943016	0.00612434	0.0984958	0.0332132	0.0104573	0.0769325	0.123551	0.121104	0.1082	0.0632449	0.025573	0.0947064	0.130079	0.214457
O76024	Wolframin OS=Homo sapiens GN=WFS1 PE=1 SV=2	WFS1	18.146	9	5	100.2	0.0165682	0.00467305	0	0.0710181	0.0291537	0	0.10468	0	0	0	0.00499517	0	0.0109853	0.0636773	0.00749672	0.00937291	0.0384342	0.0324829	0.0685917	0	0.0399007	0.0710576	0.0464492	0.00579363	0.0579965	0.0409371	0.0123504	0.005466	0.0335884	0	0.0155319	0.0067266	0.031867	0.0167814	0.00608693	0.0109244
D3YTG3	Target of Nesh-SH3 OS=Homo sapiens GN=ABI3BP PE=2 SV=1	ABI3BP	18.069	4	5	195.2	0.219073	0	0.00405125	0.0456135	0.0289667	0.0206615	0.0612038	0.121132	0.0407863	0.0710077	0.14441	0.142494	0.0329106	0.0786759	0.0690936	0.0292629	0.27053	0.0977632	0	0.0355948	0.0525101	0.0507989	0.0428706	0.0311673	0.0925767	0.0989375	0.0535316	0.0236364	0.00950115	0	0.0105236	0.0735263	0.0494907	0.0629286	0.0392126	0.0221775
P00734	Prothrombin OS=Homo sapiens GN=F2 PE=1 SV=2	F2	18.028	13	5	70	0.217539	0.102464	0.227851	0.0866275	0.100047	0.0406997	0.0553263	0.139848	0.0428177	0.0141058	0	0	0.0128272	0	0.00735426	0.150347	0.0167028	0.111327	0.116881	0.0465094	0	0.0596368	0.0330463	0.0117817	0.0931613	0.0911772	0	0.109087	0.161767	0.142931	0.0480437	0.050028	0	0.066658	0.0726959	0.135688
Q9P0V9	Septin-10 OS=Homo sapiens GN=SEPT10 PE=1 SV=2	SEPT10	18	18	5	52.6	0	0.0161639	0.0755622	0.15038	0.020469	0.00835096	0.122454	0.0216718	0.0158892	0	0	0	0	0	0	0.0254918	0.00521774	0.0403672	0.0874088	0.0149386	0.00760669	0.126276	0.0301023	0.00737368	0.108236	0.0162596	0	0.0749337	0.0616872	0	0.11143	0.0208825	0.00629578	0.10533	0.11896	0.17001
B4DH53	MAP1S light chain OS=Homo sapiens GN=MAP1S PE=2 SV=1	MAP1S	17.879	9	5	109.7	0	0	0	0.0413275	0	0	0.0211556	0	0	0	0	0	0	0	0	0	0	0	0.00722465	0	0	0.0356465	0	0	0.0399669	0	0	0	0.0106564	0	0.037055	0	0	0.0294692	0	0
P22087	rRNA 2'-O-methyltransferase fibrillarin OS=Homo sapiens GN=FBL PE=1 SV=2	FBL	17.781	17	5	33.8	0.00918663	0.00416691	0.00389368	0.139073	0.0240582	0.00429926	0.191518	0.0212256	0.0159394	0.00643633	0.0133164	0.0284736	0.00349064	0.00614586	0.0215104	0.0394117	0.0189225	0.0508055	0.0638576	0.00916316	0.00513834	0.146323	0.0220164	0.00528318	0.13623	0.0184524	0.00652689	0.0499947	0.0488673	0.00315142	0.0885411	0.0277036	0.030381	0.0784647	0.0503016	0.0352605
F8VV59	Nucleosome assembly protein 1-like 1 OS=Homo sapiens GN=NAP1L1 PE=2 SV=1	NAP1L1	17.631	30	5	38	0.0572625	0.0579976	0.0923441	0.0929884	0	0	0.097161	0.0389777	0	0	0	0	0	0	0	0.0395671	0	0.0314105	0.130654	0	0	0.0893536	0.00930807	0	0.0970982	0	0	0.0710353	0.094544	0.00984808	0.037457	0	0	0.0816845	0.0385537	0.106471
P43155	Carnitine O-acetyltransferase OS=Homo sapiens GN=CRAT PE=1 SV=5	CRAT	17.591	10	5	70.8	0	0.0338365	0.0269287	0.0189561	0.133783	0.13364	0.0312099	0.0511455	0.134391	0	0.139508	0.130927	0.133949	0.215089	0.201645	0.0816749	0.112311	0.158905	0.0233912	0.0957138	0.157418	0.055926	0.111294	0.182628	0.0439097	0.107655	0.145737	0.0142724	0.0252256	0.0661152	0.0420997	0.0980781	0.190089	0.0390683	0.0983611	0.0981444
Q9UMS4	Pre-mRNA-processing factor 19 OS=Homo sapiens GN=PRPF19 PE=1 SV=1	PRPF19	17.481	17	5	55.1	0	0.058146	0.119604	0.266586	0.01996	0.0121312	0.291277	0.0427489	0.0176431	0	0	0.00829913	0.0138413	0	0.0190366	0.140958	0	0.0493528	0.0910584	0.0237316	0	0.184551	0.085849	0.0103884	0.173017	0.0457655	0	0.161561	0.126722	0	0.221084	0.0292874	0.0100149	0.213626	0.17263	0.149156
P43034	Platelet-activating factor acetylhydrolase IB subunit alpha OS=Homo sapiens GN=PAFAH1B1 PE=1 SV=2	PAFAH1B1	17.426	13	5	46.6	0.010531	0.0547633	0.0837512	0.0554717	0.101282	0.0844472	0.0472794	0.0461105	0.099669	0.00877624	0.0248268	0.0146133	0.06106	0.0315647	0.0463528	0.0679086	0.0173741	0.0745437	0.0433439	0.0667739	0.0358305	0.0493348	0.0853659	0.0670678	0.0288947	0.0787808	0.0403728	0.0567724	0.0461419	0.0675078	0.0524608	0.0584982	0.0528542	0.0427198	0.0856431	0.118518
P51659	Peroxisomal multifunctional enzyme type 2 OS=Homo sapiens GN=HSD17B4 PE=1 SV=3	HSD17B4	17.376	12	5	79.6	0	0.0125371	0.0154969	0.0334168	0	0.00470443	0.0772876	0	0	0.00941156	0	0	0.00825331	0	0.00874909	0.012499	0	0.0394303	0.0238711	0.00849675	0.0107677	0.0731064	0.0134068	0	0.0684928	0	0	0.0238107	0.0432915	0.0191078	0.0448896	0	0.0125341	0.0531791	0.0156564	0.0384699
G8JLB2	Xaa-Pro aminopeptidase 1 OS=Homo sapiens GN=XPNPEP1 PE=3 SV=1	XPNPEP1	17.359	11	5	72.1	0	0.126776	0.144222	0.00769168	0.0922354	0.0533033	0.011622	0	0.0300542	0.0068261	0.0767825	0.0327628	0.081714	0.0983301	0.112338	0.0346027	0.030142	0.0285887	0.0686113	0.122937	0.0499601	0.0422511	0.0295597	0.101063	0.022624	0.0555244	0.0370157	0.0777566	0.0768825	0.171228	0.0279533	0.079247	0.0919619	0.0144134	0.0386281	0.0700236
P56537	Eukaryotic translation initiation factor 6 OS=Homo sapiens GN=EIF6 PE=1 SV=1	EIF6	17.352	31	5	26.6	0.0196972	0.267309	0.232079	0.156443	0.325168	0.237569	0.142737	0.202483	0.278077	0.0792412	0.0958778	0.0622447	0.254332	0.150558	0.197872	0.228676	0.109708	0.142227	0.13897	0.265823	0.155173	0.149416	0.244735	0.232791	0.164125	0.273784	0.172851	0.15533	0.199995	0.168327	0.14945	0.304979	0.219493	0.12885	0.231513	0.268676
O60763	General vesicular transport factor p115 OS=Homo sapiens GN=USO1 PE=1 SV=2	USO1	17.228	8	5	107.8	0.342344	1.0454	0.48453	0.269657	0.258351	0.0749997	0.323288	1.23003	0.272943	0.538526	0.103988	0.111093	0.0387362	0.0278656	0.0566826	0.0863718	0.112451	0.0988673	0.624631	0.498203	0.0693213	0.228046	0.201761	0.0655092	0.309206	0.396041	0.0863266	0.370576	0.616123	0.238534	0.310764	0.159756	0.0965789	0.235006	0.198464	0.122385
H3BQZ7	HCG2044799 OS=Homo sapiens GN=hCG_2044799 PE=4 SV=1	HNRNPUL2-BSCL2	17.211	10	5	84.6	0	0	0.0437933	0.0358287	0	0	0.117248	0	0	0	0	0	0	0	0	0.0326498	0	0	0.0107416	0	0	0.0271006	0	0	0.0466899	0	0.00592421	0	0	0	0.0056719	0	0	0.0450595	0	0.0186245
P13796	Plastin-2 OS=Homo sapiens GN=LCP1 PE=1 SV=6	LCP1	17.085	19	5	70.2	0	0.128488	0.018726	0	0.0503485	0.0293561	0	0	0	0.0227995	0.0131249	0.0115181	0.0402148	0.0178921	0.0328069	0	0.0364283	0	0.0279887	0.0369475	0.0258347	0.00437551	0	0.072621	0	0	0.0206575	0	0.0211146	0	0	0	0.0521795	0	0	0
O95881	Thioredoxin domain-containing protein 12 OS=Homo sapiens GN=TXNDC12 PE=1 SV=1	TXNDC12	16.865	53	5	19.2	0.0292597	0.09507	0.159858	0.0236944	0.0843686	0.0672111	0.0205126	0.0571073	0.06359	0.0129955	0.0144685	0	0.101672	0.0302274	0.0688805	0.144205	0.0363786	0.150987	0.0172253	0.0806576	0.0306216	0.0300526	0.029283	0.0461387	0.0366695	0.00628621	0.0173297	0.0452864	0.0551143	0.142469	0.039096	0.024606	0.0282859	0.0515005	0.0625471	0.118619
P41250	Glycine--tRNA ligase OS=Homo sapiens GN=GARS PE=1 SV=3	GARS	16.587	10	5	83.1	0	0.101111	0.114713	0.0241811	0.0495713	0.0454358	0.0268075	0.00630883	0.0320604	0	0.0341234	0.0259373	0.0169939	0	0.0234921	0.0405288	0.00690002	0.00434521	0.0773772	0.0664832	0.0231497	0.0292906	0.0348368	0.0795471	0.0117685	0.0163621	0.0128223	0.0729288	0.132571	0.0548327	0.0244977	0.0696252	0.0175565	0.0405612	0.0668739	0.0756674
O95425	Supervillin OS=Homo sapiens GN=SVIL PE=1 SV=2	SVIL	16.235	3	5	247.6	0.1778	0.389746	0.486796	0.840321	0.171968	0.0831438	0.91912	0.333693	0.118942	0.0655219	0.0734274	0.0422255	0.0622425	0.0498363	0.0690104	0.140605	0.102952	0.171673	1.31323	0.153992	0.0858368	0.975691	0.144441	0.072102	0.869789	0.207783	0.0504308	0.542551	0.783538	0.0591859	0.669218	0.148138	0.0761758	0.678381	0.31021	0.276768
O43143	Putative pre-mRNA-splicing factor ATP-dependent RNA helicase DHX15 OS=Homo sapiens GN=DHX15 PE=1 SV=2	DHX15	16.15	8	5	90.9	0	0	0.029458	0.117078	0.0347979	0.0258039	0.195256	0.0239543	0.0534315	0	0	0	0.0145239	0.00503388	0.00953746	0.0165775	0	0.0262399	0.0414926	0.00714708	0.0102876	0.147543	0.0818422	0.0441793	0.122646	0.0256963	0.0295117	0.0499483	0.0353541	0	0.140782	0.0548256	0	0.154811	0.0979456	0.151358
Q14152	Eukaryotic translation initiation factor 3 subunit A OS=Homo sapiens GN=EIF3A PE=1 SV=1	EIF3A	16.132	6	5	166.5	0	0	0.00514175	0.0648868	0	0.015958	0.160322	0	0.01246	0	0	0	0.0155056	0.00545092	0	0	0	0.0259616	0.0760894	0.00730117	0.0259947	0.0781219	0	0.0104873	0.100008	0.0132961	0.0109792	0.00503314	0.0392903	0.00859561	0.0816385	0	0	0.0945185	0	0
Q53EL6	Programmed cell death protein 4 OS=Homo sapiens GN=PDCD4 PE=1 SV=2	PDCD4	16.132	16	5	51.7	0.0775429	0.21586	0.223451	0.476314	0.217775	0.098126	0.469867	0.339034	0.163015	0.0300245	0.023017	0.0233497	0.0946297	0.050003	0.0763721	0.120254	0.029819	0.14847	0.350509	0.195166	0.0462446	0.489589	0.280845	0.0998327	0.485783	0.142324	0.0788914	0.161806	0.307354	0.0382144	0.394382	0.218852	0.130579	0.419212	0.324484	0.478893
Q96HC4	PDZ and LIM domain protein 5 OS=Homo sapiens GN=PDLIM5 PE=1 SV=5	PDLIM5	16.102	14	5	63.9	0	0.0685599	0.136993	0.0125512	0.0250495	0.0248506	0.0127235	0.0200126	0.00892696	0.0520977	0.0314007	0.0444853	0.0282516	0.0356117	0.0267069	0.0307849	0.0564624	0.0261292	0.0689043	0.0617045	0.0717947	0.0112925	0.0259725	0.0136281	0.00625961	0.0101416	0.0358506	0.0642715	0.133105	0.117583	0.0163986	0.022909	0.0165025	0.0149411	0.0199012	0.0331173
P01871	Ig mu chain C region OS=Homo sapiens GN=IGHM PE=1 SV=3	IGHM	16.032	16	5	49.3	0.169844	0.149445	0.179055	0.0205078	0.0927939	0.130508	0.0151929	0.0517061	0.0835065	0.107778	0.0661228	0.10917	0.0886366	0.140272	0.154386	0.10197	0.119051	0.0802954	0.096504	0.139795	0.20769	0.0155406	0.0519231	0.0914616	0.0365695	0.0926228	0.123248	0.116465	0.138895	0.240223	0.0150768	0.0812655	0.106688	0.0156347	0.0397625	0.0618363
O00273	DNA fragmentation factor subunit alpha OS=Homo sapiens GN=DFFA PE=1 SV=1	DFFA	15.945	22	5	36.5	0.090393	0.0715626	0.0624349	0.0311439	0.0854863	0.074787	0.0271019	0.0391825	0.0527838	0.0125569	0.0121061	0	0.0549994	0.0124117	0.0148303	0.0439486	0.00186075	0.0403071	0.0511709	0.0853579	0.0519258	0.0337462	0.0403932	0.0414148	0.0229469	0.05563	0.0310946	0.0503823	0.0408989	0.0652281	0.0293607	0.0825716	0.0263601	0.0379947	0.0747373	0.0806171
Q15746	Myosin light chain kinase, smooth muscle OS=Homo sapiens GN=MYLK PE=1 SV=4	MYLK	15.791	4	5	210.6	0.050776	0.110699	0.111874	0.0562687	0.0281904	0.0399365	0.0534943	0.0282582	0.0410323	0.0275029	0.0490907	0.033135	0.0491888	0.0649741	0.0446603	0.0306056	0.0402021	0.0485997	0.17795	0.0510757	0.0447463	0.0832156	0.0333141	0.0393061	0.0471901	0.0304268	0.0625946	0.0895979	0.127729	0.149786	0.0670397	0.0385575	0.0581295	0.0671743	0.0640656	0.0614942
C9JEX1	Lysyl-bradykinin OS=Homo sapiens GN=KNG1 PE=2 SV=1	KNG1	15.768	17	5	43.8	0.25001	0.0665803	0.169708	0.112333	0.116264	0.0722505	0.0647473	0.0580786	0.106632	0.110619	0.0293551	0.0350311	0.0600559	0.0410225	0.0470526	0.138886	0.0625763	0.104459	0.108559	0.109322	0.0928531	0.039658	0.0497074	0.0499604	0.0422051	0.126202	0.0609035	0.158759	0.135225	0.131222	0.0306416	0.100172	0.0422475	0.0508342	0.0905661	0.134678
O94874	E3 UFM1-protein ligase 1 OS=Homo sapiens GN=UFL1 PE=1 SV=2	UFL1	15.737	9	5	89.5	0	0.0141069	0.00623633	0.114323	0	0	0.12004	0.0174265	0	0	0	0	0	0	0	0.00211789	0	0	0.0352467	0	0	0.112903	0	0	0.076711	0.00774302	0.00675765	0.0221193	0.0526746	0	0.102496	0	0.0109909	0.0844593	0.0196744	0
O75131	Copine-3 OS=Homo sapiens GN=CPNE3 PE=1 SV=1	CPNE3	15.702	14	5	60.1	0	0.0402585	0.00827206	0.150724	0.0287178	0.0345166	0.167093	0.0620808	0.0678528	0.0800374	0.0614238	0.140184	0.069065	0.0706454	0.0957584	0.0821672	0.181418	0.220174	0.150647	0.0587994	0.0359659	0.153102	0.0459263	0.0347111	0.192477	0.0730938	0.0599987	0.054865	0.0895849	0.0113837	0.109032	0.0480949	0.071295	0.101154	0.0708225	0.072136
F8W904	Exportin-2 OS=Homo sapiens GN=CSE1L PE=2 SV=1	CSE1L	15.652	8	5	103.8	0	0	0	0.116393	0.0149313	0.0294412	0.0993824	0	0	0	0	0	0	0.018331	0	0.0115009	0	0.0180571	0.0957491	0	0	0.0757375	0	0.0302564	0.0683787	0	0.0219067	0.0173311	0.0811515	0	0.0585434	0	0	0.0507424	0	0
Q9BRF8	Calcineurin-like phosphoesterase domain-containing protein 1 OS=Homo sapiens GN=CPPED1 PE=1 SV=3	CPPED1	15.476	20	5	35.5	0.0127922	0.0473596	0.0103786	0.0269837	0.0620039	0.0626317	0.00768728	0.0352443	0.0463953	0.008091	0.0430781	0.03197	0.0964309	0.111102	0.100098	0.0863963	0.0684374	0.0413117	0.0158338	0.0722696	0.0733607	0.0223307	0.0547597	0.0875899	0.0207903	0.0646734	0.102838	0.00985089	0.00776825	0.0441855	0.0304952	0.0433548	0.0927339	0.0285164	0.0522618	0.0443602
P61247	40S ribosomal protein S3a OS=Homo sapiens GN=RPS3A PE=1 SV=2	RPS3A	15.065	20	5	29.9	0.153547	0.258115	0.14062	0.395472	0.15273	0.0314858	0.424388	0.227344	0.0301877	0.010124	0.0139998	0.0129362	0.220778	0.0356016	0.0265441	0.315131	0.017804	0.0180064	0.408994	0.10261	0.0101549	0.350207	0.0864991	0	0.422888	0.156945	0.0400645	0.328031	0.478703	0.0142922	0.414271	0.245595	0.0394373	0.429434	0.202952	0.0309947
P08236	Beta-glucuronidase OS=Homo sapiens GN=GUSB PE=1 SV=2	GUSB	14.843	13	5	74.7	0.00447837	0.0210204	0.0225564	0	0	0	0	0	0	0.00517417	0.028943	0.0193007	0.0373148	0.0491228	0.0633605	0.0222264	0.0542394	0.0180553	0	0.00907799	0.0208003	0.00598384	0	0.0240952	0.00657821	0.0166685	0.0219761	0.0131016	0.00888465	0.0436851	0.0072921	0.0100957	0.0436017	0.0047417	0.00452237	0
Q9ULZ3	Apoptosis-associated speck-like protein containing a CARD OS=Homo sapiens GN=PYCARD PE=1 SV=2	PYCARD	14.598	29	5	21.6	0.026299	0.0906835	0.109821	0.0225395	0.0298811	0.0595201	0.00936557	0.0172977	0.0300294	0.0609856	0.0750579	0.0370321	0.0928646	0.0533868	0.0495446	0.0634153	0.0435291	0.0525351	0.0578901	0.0544308	0.0855274	0.00955271	0.0214564	0.0624592	0.00976474	0.0156995	0.0518131	0.0639883	0.0662959	0.124721	0.0301353	0.0285392	0.0818874	0.0174355	0.0425723	0.0395184
E7EU96	Casein kinase II subunit alpha OS=Homo sapiens GN=CSNK2A1 PE=2 SV=1	CSNK2A1	14.432	20	5	45.3	0	0.0598519	0	0.11309	0	0.0275686	0.15501	0.0373596	0	0	0	0	0.0199955	0.0323307	0	0.0160097	0.0167521	0.0134533	0.0577557	0	0	0.0782096	0	0	0.098705	0.0211914	0	0	0.0229126	0	0.0449918	0	0.0134623	0.0487585	0.0318146	0.0188156
Q3LXA3	Bifunctional ATP-dependent dihydroxyacetone kinase/FAD-AMP lyase (cyclizing) OS=Homo sapiens GN=DAK PE=1 SV=2	TKFC	14.419	13	5	58.9	0.0127662	0.0155319	0.053529	0.0715927	0.0161151	0.0372312	0.0580442	0.0259058	0.0106826	0	0	0	0	0	0	0.00783278	0	0.00809688	0.035347	0.0123995	0.019643	0.0336126	0.0348576	0.0288712	0.0623076	0.010336	0.00612311	0.041987	0.0604417	0.0318817	0.0718563	0.0295681	0.0157281	0.0584196	0.0556466	0.0836194
P45954	Short/branched chain specific acyl-CoA dehydrogenase, mitochondrial OS=Homo sapiens GN=ACADSB PE=1 SV=1	ACADSB	14.361	15	5	47.5	0	0.0424454	0.0207343	0.0410595	0.0948404	0.116407	0.0542471	0.0822242	0.11561	0.00182598	0.0439765	0.0105677	0.107142	0.0762506	0.108372	0.0760015	0.0382615	0.0518244	0.0186441	0.0521591	0.0745588	0.0468617	0.086003	0.11591	0.0438361	0.103153	0.115907	0.0322819	0.028589	0.0370589	0.0821521	0.0941906	0.0817341	0.0287472	0.0881948	0.084617
P51649	Succinate-semialdehyde dehydrogenase, mitochondrial OS=Homo sapiens GN=ALDH5A1 PE=1 SV=2	ALDH5A1	14.352	14	5	57.2	0	0.0602686	0.0528569	0.0663738	0.145824	0.172681	0.0645653	0.0584497	0.202655	0.0626021	0.159409	0.102542	0.27267	0.211733	0.226575	0.149473	0.0582628	0.0500643	0.0243792	0.146422	0.173597	0.0604805	0.166122	0.2279	0.0542785	0.146136	0.191202	0.0559684	0.0357135	0.0861145	0.0677599	0.149836	0.246203	0.0661535	0.106977	0.0942241
P43121	Cell surface glycoprotein MUC18 OS=Homo sapiens GN=MCAM PE=1 SV=2	MCAM	14.318	13	5	71.6	0.524441	0.292642	0.0683695	0.00869729	0	0	0.00799622	0.225722	0	0.0317105	0.0265465	0.0254538	0	0.0252809	0	0	0.088014	0.00953443	0.115792	0.0236381	0	0.0173694	0	0	0.0155325	0.0367313	0.00237776	0.0926308	0.0874589	0.0721849	0.013558	0	0	0.0119107	0	0
P04066	Tissue alpha-L-fucosidase OS=Homo sapiens GN=FUCA1 PE=1 SV=4	FUCA1	14.177	20	5	53.7	0.009957	0.104171	0.10703	0.0289265	0.0547371	0.0834615	0.031726	0.0353	0.0777992	0.100419	0.183926	0.181495	0.135716	0.131857	0.090857	0.0766359	0.109824	0.0722088	0.023131	0.0871261	0.122674	0.0128674	0.0481812	0.097966	0.0321198	0.0485297	0.0663424	0.080287	0.0604329	0.120443	0.0138615	0.0494803	0.150579	0.0294476	0.0302205	0.047669
A6NFX8	ADP-sugar pyrophosphatase OS=Homo sapiens GN=NUDT5 PE=2 SV=1	NUDT5	14.007	26	5	25.9	0.0331833	0.182894	0.132964	0.0511889	0.125224	0.115028	0.0427191	0.102736	0.129512	0	0	0	0.0859124	0.0271214	0.0831161	0.0974459	0.0573598	0.0723207	0.078214	0.167214	0.135398	0.0461254	0.0970387	0.146637	0.0590045	0.111501	0.109872	0.0840328	0.0879424	0.175977	0.0428669	0.119113	0.114214	0.0486325	0.099769	0.110794
Q13347	Eukaryotic translation initiation factor 3 subunit I OS=Homo sapiens GN=EIF3I PE=1 SV=1	EIF3I	13.808	18	5	36.5	0	0.067407	0.119172	0.101968	0.123709	0.0605698	0.139969	0.109621	0.112278	0.0140414	0.0159334	0.0384178	0.0273771	0.00927413	0.0319165	0.0983092	0.0428243	0.110936	0.0882599	0.123052	0.0434855	0.088894	0.0825156	0.0558002	0.116928	0.113641	0.0526842	0.0868971	0.106937	0.0515188	0.0889432	0.0731541	0.0576546	0.0848091	0.104486	0.133729
O75821	Eukaryotic translation initiation factor 3 subunit G OS=Homo sapiens GN=EIF3G PE=1 SV=2	EIF3G	13.67	14	5	35.6	0.0454308	0.0631441	0.0658048	0.105578	0.0352629	0.0409906	0.111636	0.0533607	0.057965	0.0210034	0.0239361	0.0391247	0.0232369	0.0777036	0.0211443	0.0650197	0.0387121	0.114943	0.140732	0.0579807	0.0361068	0.136297	0.046463	0.0470136	0.110613	0.0484306	0.0316258	0.0838955	0.102194	0.0591056	0.0994551	0.0628567	0.0635861	0.12476	0.0919938	0.115059
B1AKD8	Rootletin (Fragment) OS=Homo sapiens GN=CROCC PE=4 SV=1	CROCC	13.61	4	5	214.4	0	0.00776443	0	0.0415799	0	0	0.0663325	0	0	0	0	0	0	0	0.0056003	0	0	0	0.0111404	0	0	0.0670924	0	0	0.0608217	0	0	0.00809512	0	0	0.0283753	0	0	0.0288676	0.00795211	0.0200693
F5GY65	Mitochondrial 2-oxoglutarate/malate carrier protein OS=Homo sapiens GN=SLC25A11 PE=2 SV=1	SLC25A11	13.605	22	5	28.5	0	0.0123471	0	0.144275	0	0	0.177489	0.0112495	0	0	0	0	0.00493247	0	0	0.00876477	0	0	0.0381558	0.00776975	0	0.0871834	0	0	0.0704523	0.00525699	0	0.0843503	0.15031	0	0.196812	0	0	0.135239	0	0.0105006
P39059	Collagen alpha-1(XV) chain OS=Homo sapiens GN=COL15A1 PE=1 SV=2	COL15A1	13.569	5	5	141.6	0.300588	0.215724	0.0674912	0.0972678	0.0823519	0.0532942	0.121069	0.0836389	0.114432	0	0.0115013	0.0327912	0.0240377	0.0194381	0.0391201	0.0360923	0.0436371	0.0477315	0.0898664	0.0830402	0.0616182	0.0739552	0.0704732	0.0414785	0.118166	0.108495	0.0672172	0.0896238	0.0806868	0.0635722	0.0678786	0.0868194	0.0706518	0.073243	0.0820948	0.0588514
P34897	Serine hydroxymethyltransferase, mitochondrial OS=Homo sapiens GN=SHMT2 PE=1 SV=3	SHMT2	13.32	16	5	56	0	0.173181	0.105404	0	0.0418008	0.0370757	0.0127958	0.0289465	0.0447613	0	0.0729099	0.0498667	0.0115282	0.0687281	0.0691263	0.0201214	0.0405456	0.0350608	0.0608738	0.123209	0.09726	0.0157834	0.0431482	0.0779489	0.0237939	0.0437962	0.0590996	0.0684583	0.0845328	0.162942	0.0187632	0.0609558	0.0786095	0.0281612	0.0211184	0.0335843
P13611	Versican core protein OS=Homo sapiens GN=VCAN PE=1 SV=3	VCAN	13.087	2	5	372.6	0.0143553	0.168244	0.221597	0	0	0	0	0.0140643	0	0.092518	0.0977083	0.0430176	0	0	0	0.00366945	0	0.00914323	0.147763	0.0799538	0.0227058	0	0	0	0.0128032	0.005964	0	0.141095	0.183821	0.253863	0	0	0	0	0.00978369	0
P29536	Leiomodin-1 OS=Homo sapiens GN=LMOD1 PE=1 SV=3	LMOD1	12.818	9	5	67	0.0440118	0.0270655	0.0457161	0.0783668	0.0396111	0.0199754	0.0879736	0.0601926	0.0414776	0.0280354	0.0311941	0.0273977	0.085635	0.0948476	0.0529352	0.0306208	0.0119838	0.030143	0.10695	0.0440983	0.031591	0.092057	0.0601549	0.0502812	0.0605386	0.0346446	0.0573799	0.0734783	0.0816764	0.0152462	0.0974464	0.0359903	0.0847741	0.0945713	0.087095	0.070011
P09486	SPARC OS=Homo sapiens GN=SPARC PE=1 SV=1	SPARC	11.414	15	5	34.6	0.0156367	0.469514	0.437672	0.0072385	0.032612	0.0184545	0	0.0236573	0.031062	0.0107649	0.0297557	0.0087545	0.0141135	0.0130735	0.0343955	0.0232041	0.030825	0	0.248913	0.243605	0.0927067	0.0238489	0.0336097	0.0212394	0.0154659	0.0253496	0.0349431	0.221729	0.288596	0.341402	0.0155175	0	0.0219056	0.0109921	0.0102417	0.0255035
Q99459	Cell division cycle 5-like protein OS=Homo sapiens GN=CDC5L PE=1 SV=2	CDC5L	11.06	7	5	92.2	0.0302056	0.0459807	0.0571071	0.052785	0.0560728	0.0351157	0.0557287	0.030342	0.0407515	0.135328	0.0982542	0.0970151	0.0371848	0.0529201	0.0510584	0.0828128	0.0612204	0.0506199	0.0530911	0.0459546	0.0504795	0.0653189	0.0197018	0.0314858	0.0576751	0.0468882	0.0469886	0.0552328	0.0609272	0.0852998	0.0397005	0.0455461	0.036693	0.0526732	0.0495185	0.0553103
G8JLI6	Prolyl 3-hydroxylase 3 OS=Homo sapiens GN=LEPREL2 PE=4 SV=1	P3H3	10.567	10	5	81.7	0	0.0957394	0.108524	0	0	0	0	0	0	0	0	0	0	0	0	0	0	0	0.11496	0.0108475	0	0	0	0	0.00734825	0	0	0.0676187	0.115045	0	0	0	0	0	0.00482718	0
P27708	CAD protein OS=Homo sapiens GN=CAD PE=1 SV=3	CAD	10.544	3	5	242.8	0	0.00392576	0.00627892	0.0420123	0	0	0.027444	0	0	0	0	0	0	0	0	0	0	0.00589006	0.0938699	0	0	0.0411508	0	0	0.0586186	0	0	0.0499752	0.0318037	0	0.0314488	0	0	0.0211618	0	0
F8VW92	Tubulin beta chain OS=Homo sapiens GN=TUBB PE=2 SV=1	TUBB	132.142	52	4	48.5	0.380876	1.75929	2.10292	3.20156	0.540939	0.210228	3.64449	1.15599	0.245358	0.135042	0.100413	0.103345	0.0700566	0.0682974	0.0801136	0.300627	0.122315	0.460915	4.74959	0.299235	0.148328	3.2104	0.465995	0.156456	2.98236	0.740072	0.115492	1.86549	2.8615	0.170491	2.59668	0.38583	0.177121	2.36469	1.04815	0.67828
P68371	Tubulin beta-4B chain OS=Homo sapiens GN=TUBB4B PE=1 SV=1	TUBB4B	113.609	51	4	49.8	1.07395	3.67676	4.95788	9.4951	1.26803	0.597037	10.4237	3.39578	0.65233	0.412839	0.594336	0.205495	0.391358	0.587418	0.374414	0.922589	0.397746	1.19374	10.2512	0.869434	0.504771	8.48035	1.20441	0.518983	8.23932	2.22549	0.45808	5.21931	7.74681	0.401703	7.17766	1.11486	0.58939	7.13989	2.76468	2.81333
P24844	Myosin regulatory light polypeptide 9 OS=Homo sapiens GN=MYL9 PE=1 SV=4	MYL9	71.612	80	4	19.8	1.88419	0.131253	0.3107	0.136982	0.0340207	0.0197032	0.151309	0.247418	0.0540212	0	0	0	0.0271243	0.00834159	0.0117884	0.11713	0.0969804	0.275209	0.270516	0.0484123	0.0134086	0.37713	0.0721789	0	0.21887	0.0142327	0.0139933	0.0944795	0.12911	0.124848	0.108242	0.0238663	0.0153111	0.15198	0.140654	0.315724
P07951-2	Isoform 2 of Tropomyosin beta chain OS=Homo sapiens GN=TPM2	TPM2	60.084	36	4	33	23.2194	18.9607	18.3256	5.13322	9.5692	10.4739	5.08056	10.2021	12.7	0.593267	2.8828	0.831233	9.23841	3.8457	7.07481	8.36831	9.61671	10.7524	14.9706	18.0284	9.88425	8.30123	13.037	7.98836	5.82916	6.3943	9.10197	14.2256	14.9543	27.736	6.96138	11.424	12.2983	6.48273	9.98505	9.83678
P06748	Nucleophosmin OS=Homo sapiens GN=NPM1 PE=1 SV=2	NPM1	57.646	23	4	32.6	1.37556	0.249461	0.729721	1.27589	0.405379	0.329543	1.66705	0.434966	0.265342	0.0524648	0.210723	0.2461	0.375002	0.306733	0.377565	1.08946	0.330523	0.595604	0.916819	0.271341	0.156847	2.12724	0.983273	0.15791	1.24007	0.232989	0.1534	0.549528	0.597556	0.260482	1.07498	0.363745	0.236222	1.52738	0.931426	1.5284
P01859	Ig gamma-2 chain C region OS=Homo sapiens GN=IGHG2 PE=1 SV=2	IGHG2	55.602	46	4	35.9	0.715339	1.65392	2.19797	0.462619	1.12474	1.48598	0.261017	0.563965	0.677888	4.85939	4.39719	4.52005	1.37876	1.93858	2.1484	2.20566	2.5404	2.11557	1.39632	1.42942	2.76901	0.273977	0.408202	1.12223	0.543581	1.79938	1.3205	2.12613	1.75746	4.40581	0.291616	0.916061	1.18146	0.386781	0.66592	0.899985
P55795	Heterogeneous nuclear ribonucleoprotein H2 OS=Homo sapiens GN=HNRNPH2 PE=1 SV=1	HNRNPH2	44.761	27	4	49.2	0	0	0	0.0434174	0	0	0.0731339	0	0	0	0	0	0.026675	0	0	0.0512267	0	0.0177473	0.0325598	0	0	0.0635619	0	0.00607966	0.0580958	0	0	0	0.0294173	0.00964385	0.0393701	0	0	0.0348204	0.0137434	0.0272261
P46926	Glucosamine-6-phosphate isomerase 1 OS=Homo sapiens GN=GNPDA1 PE=1 SV=1	GNPDA1	41.712	44	4	32.6	0.0232632	0.31415	0.326813	0.135122	0.375703	0.303751	0.0867395	0.227306	0.257018	0.0469792	0.314616	0.147177	0.617544	0.395323	0.605939	0.53373	0.284298	0.407189	0.161984	0.339635	0.45808	0.0843599	0.344673	0.659528	0.130768	0.31039	0.369317	0.240394	0.296372	0.387341	0.205332	0.353776	0.538397	0.12697	0.361132	0.418566
P25787	Proteasome subunit alpha type-2 OS=Homo sapiens GN=PSMA2 PE=1 SV=2	PSMA2	40.763	36	4	25.9	0.0258528	0.466796	0.46527	0.187154	0.280087	0.257526	0.150962	0.24421	0.231618	0	0.0635557	0.0106397	0.179992	0.0475371	0.1401	0.299547	0.180225	0.294392	0.324123	0.411431	0.221858	0.183729	0.390417	0.317963	0.194784	0.476855	0.20841	0.294561	0.291957	0.371062	0.248882	0.321002	0.22835	0.199482	0.305212	0.410584
P27348	14-3-3 protein theta OS=Homo sapiens GN=YWHAQ PE=1 SV=1	YWHAQ	40.588	27	4	27.7	0.62275	1.12574	1.23874	1.01262	1.13382	0.996305	1.16078	0.86205	0.926538	0	0.122467	0.0914275	0.267993	0.0990189	0.166146	0.480465	0.0947052	0.392241	0.735086	0.713451	0.296716	0.719974	0.98484	0.558354	0.754059	0.67713	0.325626	0.920173	0.905709	0.563259	0.919567	0.974692	0.408955	0.765332	1.09317	1.20674
P63096	Guanine nucleotide-binding protein G(i) subunit alpha-1 OS=Homo sapiens GN=GNAI1 PE=1 SV=2	GNAI1	39.838	34	4	40.3	0	0	0	0.0269392	0.016459	0	0.0386568	0	0	0	0	0	0.00208677	0	0	0.0204511	0	0.0217134	0.0228325	0	0	0.0410011	0.013998	0	0.0385791	0.024661	0	0.0258682	0.0313098	0	0.0536882	0.0319448	0.00306699	0.0288442	0.0255644	0.0175308
P06703	Protein S100-A6 OS=Homo sapiens GN=S100A6 PE=1 SV=1	S100A6	36.75	31	4	10.2	1.13826	0.53192	0.435773	0.389326	0.351677	0.420356	0.630048	0.590015	0.257202	0.192556	0.237477	0.299409	0.208152	0.323257	0.45113	0.338625	0.828054	0.0823431	0.697704	0.950078	0.635507	0.433207	0.683661	0.405833	0.404189	0.436133	0.560879	0.539065	0.628634	0.657351	0.467247	0.576332	0.106942	0.434379	1.04233	0.0139706
O00264	Membrane-associated progesterone receptor component 1 OS=Homo sapiens GN=PGRMC1 PE=1 SV=3	PGRMC1	36.12	48	4	21.7	0.37784	0.111634	0.219874	0.363959	0.175272	0.0542454	0.517448	0.216018	0.114515	0	0	0	0	0	0.00536582	0.0943187	0.046076	0.0889862	0.21831	0.127926	0.0235923	0.539551	0.248841	0.0136723	0.496849	0.268111	0.0255787	0.202493	0.185222	0.0153811	0.318436	0.145988	0.0204258	0.450298	0.19409	0.133262
Q04917	14-3-3 protein eta OS=Homo sapiens GN=YWHAH PE=1 SV=4	YWHAH	34.469	32	4	28.2	0.031092	0.247363	0.259301	0.137747	0.195061	0.193994	0.105265	0.125952	0.19439	0.00754385	0.0135369	0.0145915	0.0217259	0.0354485	0.0209619	0.0914912	0	0.0539198	0.196668	0.126983	0.0305148	0.119295	0.137711	0.0819379	0.126466	0.177248	0.0779606	0.266087	0.216202	0.078542	0.133555	0.202447	0.0595308	0.137989	0.192668	0.21761
B1AKZ3	Astrocytic phosphoprotein PEA-15 OS=Homo sapiens GN=PEA15 PE=2 SV=1	PEA15	33.38	32	4	17.3	0.506321	0.297985	0.395497	0.239605	0.413108	0.301432	0.11657	0.335867	0.244103	0.0256065	0.053425	0.00631405	0.339507	0.123776	0.238448	0.41815	0.0706057	0.177351	0.160196	0.358958	0.105845	0.181446	0.422749	0.319681	0.208807	0.0977117	0.218465	0.205714	0.30249	0.369739	0.23588	0.325152	0.204649	0.212903	0.398669	0.350177
P62873	Guanine nucleotide-binding protein G(I)/G(S)/G(T) subunit beta-1 OS=Homo sapiens GN=GNB1 PE=1 SV=3	GNB1	33.261	32	4	37.4	0	0.101406	0.14172	0.381569	0.229978	0.0582158	0.54685	0.204285	0.109569	0.065226	0.126161	0.095468	0.308532	0.171073	0.217153	0.401684	0.143324	0.441682	0.0897456	0.109256	0.0590101	0.277911	0.282184	0.140356	0.275933	0.458326	0.103423	0.263657	0.185403	0.0577643	0.290267	0.387919	0.181639	0.358997	0.248296	0.177973
P08708	40S ribosomal protein S17 OS=Homo sapiens GN=RPS17 PE=1 SV=2	RPS17	33.12	41	4	15.5	0.225967	0.146753	0.129024	0.293212	0.0396465	0.0199315	0.434157	0.137916	0.0575448	0.0394232	0.0821864	0.0145782	0.184185	0.0743484	0.0273276	0.229111	0.0419756	0.0495884	0.351327	0.0610447	0.0154148	0.437765	0.0641574	0.0159268	0.463069	0.0669266	0.0103863	0.348323	0.340273	0.0105246	0.418338	0.196775	0.0155452	0.434669	0.191464	0.0336956
Q12765	Secernin-1 OS=Homo sapiens GN=SCRN1 PE=1 SV=2	SCRN1	32.429	15	4	46.4	0	0.218671	0.172309	0.122297	0.333537	0.297172	0.0873352	0.17927	0.235739	0.0374856	0.322681	0.103867	0.429038	0.295967	0.447416	0.268484	0.289471	0.213004	0.0987209	0.274181	0.356767	0.0975545	0.203872	0.380038	0.12494	0.369627	0.310774	0.143263	0.147273	0.252107	0.124789	0.309163	0.328064	0.0941718	0.218192	0.224601
P17612	cAMP-dependent protein kinase catalytic subunit alpha OS=Homo sapiens GN=PRKACA PE=1 SV=2	PRKACA	31.873	31	4	40.6	0.434001	0.105117	0.22476	0.898011	0.0618505	0.0987491	0.840809	0.170992	0.164266	0.083021	0.107788	0.0869697	0.0830311	0.0590077	0.110425	0.213141	0.0667933	0.151148	0.380856	0.089711	0.100128	0.496257	0.194195	0.139771	0.455854	0.0942788	0.0684874	0.235183	0.314326	0.0536279	0.474051	0.0885707	0.131211	0.371021	0.256304	0.291371
Q8TDQ7	Glucosamine-6-phosphate isomerase 2 OS=Homo sapiens GN=GNPDA2 PE=1 SV=1	GNPDA2	31.121	52	4	31.1	0	0.0159443	0.0461161	0.00783896	0.116143	0.098116	0.0287305	0.00771211	0.125819	0	0.110036	0.061228	0.308655	0.203286	0.243749	0.107414	0.0836902	0.0722952	0.00858632	0.0716159	0.198621	0.0388549	0.125575	0.190654	0.00866872	0.11652	0.155701	0.0281603	0.0120274	0.0811588	0.0385125	0.0732655	0.197814	0.0385787	0.0755473	0.0725742
O14773	Tripeptidyl-peptidase 1 OS=Homo sapiens GN=TPP1 PE=1 SV=2	TPP1	30.98	13	4	61.2	0.0968547	0.279955	0.236844	0.241192	0.151871	0.0628493	0.27005	0.285859	0.101612	0.0102027	0.0176872	0	0.102344	0.0389403	0.141654	0.114205	0.0397589	0.0789691	0.213059	0.193649	0.0383249	0.309747	0.224118	0.10041	0.292252	0.26798	0.0597994	0.183703	0.265137	0.0969798	0.361971	0.140556	0.14999	0.311674	0.240963	0.209106
P02760	Protein AMBP OS=Homo sapiens GN=AMBP PE=1 SV=1	AMBP	30.485	16	4	39	0.643184	0.16904	0.168661	0.397021	0.702541	0.549205	0.276747	0.72029	0.813475	2.06874	0.935517	1.0151	0.672975	0.511739	0.492682	0.560941	0.894724	0.558126	0.133072	0.496632	0.519477	0.326962	0.699797	0.640638	0.428353	0.959234	0.683081	0.315434	0.210491	0.290185	0.338015	0.718092	0.727087	0.356198	0.445213	0.488866
Q04695	Keratin, type I cytoskeletal 17 OS=Homo sapiens GN=KRT17 PE=1 SV=2	KRT17	30.321	25	4	48.1	0.134056	0.298996	0.401729	0.159077	0.221415	0.230844	0.101322	0.256998	0.156104	0.278589	0.143487	0.116931	0.0904354	0.0722037	0.119028	0.144116	0.176356	0.163741	0.227579	0.318017	0.151685	0.186169	0.183014	0.123978	0.151325	0.187147	0.139212	0.175849	0.137451	0.154852	0.10375	0.138453	0.208305	0.114998	0.134367	0.235241
Q04828	Aldo-keto reductase family 1 member C1 OS=Homo sapiens GN=AKR1C1 PE=1 SV=1	AKR1C1	30.317	40	4	36.8	0.0513411	0.0940397	0.159005	0.120534	0.244415	0.277445	0.099854	0.171077	0.245022	0.397109	0.594007	0.495985	0.519016	0.377098	0.36653	0.229236	0.0893471	0.0853064	0.108021	0.128633	0.249724	0.119293	0.209327	0.401566	0.113031	0.215995	0.280739	0.172348	0.149375	0.147386	0.130874	0.241273	0.257667	0.112404	0.210468	0.169715
P49720	Proteasome subunit beta type-3 OS=Homo sapiens GN=PSMB3 PE=1 SV=2	PSMB3	30.185	31	4	22.9	0	0.391132	0.496562	0.206858	0.196454	0.184681	0.153121	0.193787	0.158046	0	0.0317147	0	0.19084	0.0288217	0.114467	0.593505	0.224312	0.228698	0.32309	0.244079	0.176815	0.195127	0.597705	0.297664	0.217294	0.62433	0.086687	0.273643	0.313754	0.320083	0.21117	0.147281	0.227853	0.199382	0.239201	0.327999
C9JFR7	Cytochrome c (Fragment) OS=Homo sapiens GN=CYCS PE=2 SV=1	CYCS	28.033	37	4	11.3	1.07503	1.45155	0.929711	0.615436	1.17358	1.55057	0.458464	1.41896	2.28691	2.30874	2.51693	2.31387	1.93936	3.17119	2.26238	0.884738	2.07063	1.1914	0.710071	2.43379	2.02435	0.47447	1.24061	1.66543	0.540054	0.95566	1.76781	0.816406	0.849885	1.44473	0.650475	1.34035	2.02856	0.605932	1.025	1.09943
Q8TAQ2	SWI/SNF complex subunit SMARCC2 OS=Homo sapiens GN=SMARCC2 PE=1 SV=1	SMARCC2	27.887	7	4	132.8	0	0	0	0.032877	0	0	0.0461366	0	0	0	0.0103818	0.00773672	0.00889774	0	0	0	0	0	0.0146794	0	0	0.0417319	0	0	0.027301	0	0	0.0119794	0.0128796	0	0.0265292	0	0	0.0263261	0	0.0163142
Q96IU4	Alpha/beta hydrolase domain-containing protein 14B OS=Homo sapiens GN=ABHD14B PE=1 SV=1	ABHD14B	27.623	28	4	22.3	0.00637945	0.0385933	0.158599	0.428984	0.169905	0.0969693	0.269083	0.129256	0.099495	0	0.0300539	0	0.125143	0.0419622	0.0422903	0.144388	0	0.0481113	0.185515	0.0725172	0.0365463	0.254354	0.202759	0.135841	0.268766	0.116645	0.0431893	0.280632	0.235722	0.0349126	0.297881	0.175389	0.0819045	0.274878	0.320835	0.311865
O00625	Pirin OS=Homo sapiens GN=PIR PE=1 SV=1	PIR	26.978	15	4	32.1	0.0176386	0.0561692	0.0488258	0.0632539	0.0889881	0.099066	0.0600529	0.0560882	0.0925085	0.0869393	0.131087	0.102282	0.153571	0.215773	0.145854	0.0820628	0.0850655	0.0605706	0.0488822	0.0817885	0.0815095	0.0684668	0.0768819	0.130989	0.0717394	0.084849	0.113172	0.0473791	0.0519093	0.049629	0.0625948	0.0921733	0.100596	0.107877	0.0698371	0.0679538
P61970	Nuclear transport factor 2 OS=Homo sapiens GN=NUTF2 PE=1 SV=1	NUTF2	26.911	63	4	14.5	0	0.172894	0.160022	0.0591263	0.165342	0.21337	0.0516964	0.0869157	0.220168	0.101524	0.280954	0.238177	0.584026	0.39282	0.458101	0.297768	0.0846822	0.220854	0.0565523	0.151866	0.346288	0.0697478	0.457987	0.506082	0.105066	0.279451	0.362943	0.108006	0.101937	0.338745	0.108137	0.215102	0.328855	0.12126	0.142074	0.150846
Q07666	KH domain-containing, RNA-binding, signal transduction-associated protein 1 OS=Homo sapiens GN=KHDRBS1 PE=1 SV=1	KHDRBS1	26.866	10	4	48.2	0.177175	0.0433708	0.0725132	0.25693	0.0799982	0.0133258	0.261703	0.0707588	0.0845907	0.0329914	0	0.0205448	0.023327	0.0112134	0.0394228	0.099154	0.0131063	0.133966	0.157365	0.0343361	0.0264804	0.371313	0.125643	0.040354	0.237248	0.0599985	0.044294	0.104585	0.159998	0.0259176	0.265862	0.0885186	0.061712	0.227843	0.164039	0.230123
P51148	Ras-related protein Rab-5C OS=Homo sapiens GN=RAB5C PE=1 SV=2	RAB5C	26.7	33	4	23.5	0.0423589	0.0784459	0.0950251	0.184757	0.103729	0.029172	0.199146	0.113914	0.0538508	0	0.027043	0.0160316	0.11352	0.0632325	0.0885762	0.102097	0.0828104	0.188558	0.204375	0.0612841	0.0233271	0.177475	0.0883774	0.0869886	0.222567	0.0646535	0.025728	0.0770536	0.173495	0.0347256	0.198331	0.155366	0.0796784	0.176372	0.108362	0.083666
P26583	High mobility group protein B2 OS=Homo sapiens GN=HMGB2 PE=1 SV=2	HMGB2	25.894	18	4	24	1.39022	0.0237695	0.0446292	0.436262	0.120849	0.0930534	0.386604	0.130679	0.153233	0.00663618	0.051643	0.0361719	0.0203104	0.0428017	0.0431636	0.15045	0.0456462	0.111979	0.184362	0.0576897	0.0824118	0.403445	0.0975309	0.0449536	0.479603	0.022173	0.0633708	0.0420567	0.0414256	0.0283147	0.13541	0.120811	0.0765038	0.418237	0.212421	0.441909
B5MDF5	GTP-binding nuclear protein Ran OS=Homo sapiens GN=RAN PE=4 SV=1	RAN	25.851	23	4	26.2	0.0393455	0.102754	0.368199	0.383238	0.197094	0.29574	0.271995	0.105116	0.172566	0.0476048	0.0490849	0.0388141	0.222704	0.0688954	0.18641	0.606478	0.0957231	0.288031	0.299432	0.121483	0.0769677	0.198386	0.359624	0.241935	0.200384	0.128066	0.160764	0.363044	0.39341	0.17854	0.370318	0.232786	0.0913941	0.347731	0.372918	0.546234
Q9Y3Z3	SAM domain and HD domain-containing protein 1 OS=Homo sapiens GN=SAMHD1 PE=1 SV=2	SAMHD1	25.545	10	4	72.2	0	0.0149188	0.0444297	0.137696	0.010163	0.0143464	0.135891	0.0419474	0	0	0.01849	0	0.0158193	0.0131132	0.0110333	0.0100929	0	0.009035	0.0712318	0	0	0.101613	0	0.0134047	0.113668	0.00898111	0.00964493	0.0488284	0.0676238	0	0.0724127	0.0158418	0	0.0842308	0.0205899	0.0179493
O75947	ATP synthase subunit d, mitochondrial OS=Homo sapiens GN=ATP5H PE=1 SV=3	ATP5H	25.105	39	4	18.5	0.268721	0.195636	0.0872304	0.206892	0.17544	0.0567863	0.22579	0.221884	0.0822234	0.0592692	0.020854	0.0126064	0.0269085	0.0395044	0.0219699	0.0683074	0.0590121	0.114201	0.13526	0.111213	0.0147405	0.249076	0.0948321	0.0103251	0.236379	0.0906828	0.0147358	0.125052	0.141344	0.0276973	0.23734	0.0524443	0.026941	0.231126	0.132013	0.145492
P61204	ADP-ribosylation factor 3 OS=Homo sapiens GN=ARF3 PE=1 SV=2	ARF3	25.094	37	4	20.6	0.0452596	0.114916	0.156097	0.435943	0.0889859	0.0607365	0.430039	0.136748	0.0589527	0.0537142	0.0441032	0.0358412	0.0691172	0.0450376	0.0305495	0.218184	0.0393216	0.0553915	0.423414	0.0949924	0.0283112	0.301512	0.114766	0.044014	0.236651	0.250595	0.0339614	0.271833	0.40509	0.0307672	0.387616	0.104691	0.0527034	0.274119	0.187746	0.116156
P52907	F-actin-capping protein subunit alpha-1 OS=Homo sapiens GN=CAPZA1 PE=1 SV=3	CAPZA1	25.004	34	4	32.9	0.0706806	0.258199	0.254328	0.114312	0.0965227	0.070952	0.106299	0.101036	0.0812752	0	0	0	0.0673358	0.0138485	0.0292216	0.104597	0.0527049	0.111532	0.195015	0.0913892	0.0477182	0.104611	0.121174	0.0528179	0.0713713	0.0551506	0.0144486	0.191843	0.234379	0.139025	0.122078	0.110429	0.0675338	0.125046	0.0983568	0.161696
P22061	Protein-L-isoaspartate(D-aspartate) O-methyltransferase OS=Homo sapiens GN=PCMT1 PE=1 SV=4	PCMT1	23.731	33	4	24.6	0.026068	0.00512385	0.0728885	0.111629	0.0299316	0.0272611	0.106921	0.0139188	0.0358176	0.0229551	0.0231794	0.0239819	0.0266821	0.0216054	0.0478263	0.0892916	0.0267158	0.0956876	0.0944856	0.0280027	0.0230929	0.120404	0.034078	0.0281753	0.115792	0.0849121	0.0369159	0.0658112	0.065345	0.00537693	0.0910763	0.0474237	0.0279947	0.0920398	0.0826895	0.0902097
P46777	60S ribosomal protein L5 OS=Homo sapiens GN=RPL5 PE=1 SV=3	RPL5	23.244	13	4	34.3	0.0540314	0.0599432	0.0891718	0.309856	0.0811217	0.0199197	0.315006	0.134234	0.0400639	0.179405	0.127271	0.024913	0.459556	0.160652	0.382711	0.682279	0.11342	0.61169	0.263928	0.068436	0.0269342	0.451776	0.0678833	0.0875899	0.347106	0.212355	0.0307278	0.118985	0.27457	0.0444035	0.340695	0.152741	0.0588249	0.314966	0.146734	0.130657
B7Z7Q6	Lysosomal Pro-X carboxypeptidase OS=Homo sapiens GN=PRCP PE=2 SV=1	PRCP	22.765	17	4	43.9	0	0.144688	0.204982	0.191287	0.152974	0.199437	0.040855	0.0509245	0.186242	0.300398	0.474595	0.525829	0.486043	0.369685	0.381301	0.25743	0.249698	0.0841448	0.0577055	0.253829	0.337216	0.0351508	0.220373	0.491712	0.038201	0.189703	0.242286	0.101826	0.0837938	0.212838	0.0756136	0.199578	0.246951	0.0661781	0.155786	0.0240355
H0Y4R1	Inosine-5'-monophosphate dehydrogenase 2 (Fragment) OS=Homo sapiens GN=IMPDH2 PE=3 SV=1	IMPDH2	22.703	18	4	51	0	0.0391755	0.127099	0.0409003	0.0237397	0.0100811	0.0567736	0.0114636	0.0154469	0	0	0	0	0	0	0.0195904	0	0	0.126542	0	0	0.0459899	0.0321922	0.0116987	0.0526651	0.0118583	0	0.0798539	0.111597	0.00886227	0.0354388	0.0296177	0	0.0542099	0.0239629	0.0935156
P38919	Eukaryotic initiation factor 4A-III OS=Homo sapiens GN=EIF4A3 PE=1 SV=4	EIF4A3	22.458	16	4	46.8	0	0.0216887	0.0134417	0.080534	0.0171451	0.0104107	0.101034	0.042686	0.023772	0.0150653	0.00823539	0.0162898	0.00737952	0.00746854	0.00546358	0.0314327	0.0209926	0.0405921	0.0607967	0.0275298	0.00738798	0.0348759	0.0175458	0.0102746	0.109248	0.0454992	0.0215364	0.0306506	0.0386652	0.0113066	0.0588347	0.00751067	0	0.0286447	0.0238917	0.0283399
P21964	Catechol O-methyltransferase OS=Homo sapiens GN=COMT PE=1 SV=2	COMT	22.16	20	4	30	0	0.149635	0.113607	0.257931	0.159787	0.0829977	0.33241	0.142116	0.0665497	0.0182818	0.0389108	0.0222491	0.109866	0.0537453	0.0857872	0.104284	0.0220897	0.040824	0.133972	0.0586675	0.0564901	0.220669	0.122954	0.0975315	0.280096	0.125175	0.0638885	0.173686	0.117616	0.0344741	0.220373	0.0836627	0.0581402	0.272905	0.109722	0.0847752
P46782	40S ribosomal protein S5 OS=Homo sapiens GN=RPS5 PE=1 SV=4	RPS5	22.062	35	4	22.9	0.0508801	0.0861334	0.0595274	0.211796	0.0456133	0.0235225	0.246761	0.100712	0.0357242	0.0132228	0.0201145	0.0197193	0.214323	0.0289843	0.0614162	0.323278	0.0317513	0.0250939	0.3249	0.0405728	0	0.283374	0.034796	0.0117349	0.319008	0.0455032	0.00464945	0.247489	0.285246	0.0306126	0.31026	0.103006	0.0221074	0.338448	0.165542	0.029268
P18085	ADP-ribosylation factor 4 OS=Homo sapiens GN=ARF4 PE=1 SV=3	ARF4	22.003	35	4	20.5	0.0179117	0.184806	0.23037	0.40715	0.0449028	0.0158052	0.390362	0.0772142	0.0126475	0.0114989	0.0153888	0.00676121	0.0424597	0.00989801	0	0.0761437	0	0.0258272	0.67561	0.0199448	0.00949803	0.209757	0.0732927	0.0173803	0.17476	0.0922314	0	0.273118	0.533429	0.0116349	0.304789	0.0729426	0.0412733	0.191988	0.121176	0.0358067
P19652	Alpha-1-acid glycoprotein 2 OS=Homo sapiens GN=ORM2 PE=1 SV=2	ORM2	21.822	28	4	23.6	0.14212	0.117043	0.187989	0.130744	0.243878	0.191353	0.0489354	0.118826	0.0969745	1.35161	0.398522	0.64572	0.409092	0.587595	0.598499	0.421405	0.265083	0.189537	0.0879622	0.123546	0.21643	0.0296809	0.0903839	0.238271	0.062322	0.33671	0.202042	0.135959	0.130255	0.390415	0.037978	0.130323	0.187108	0.0657634	0.0902159	0.154293
Q14165	Malectin OS=Homo sapiens GN=MLEC PE=1 SV=1	MLEC	21.818	18	4	32.2	0.0286808	0.0312839	0.0205051	0.140434	0.0530216	0.0241183	0.18392	0.0925514	0.0448534	0.0238317	0.0228275	0.0251679	0.0164002	0.0375659	0.0198466	0.0240027	0	0.0317282	0.116761	0.033824	0.0346006	0.167526	0.0208305	0.0151562	0.124127	0.0498383	0.0322408	0.0360453	0.054562	0.0108419	0.111898	0.0538255	0.0252289	0.14179	0.0561586	0.0032887
Q9BUT1	3-hydroxybutyrate dehydrogenase type 2 OS=Homo sapiens GN=BDH2 PE=1 SV=2	BDH2	21.713	23	4	26.7	0	0.113067	0.0932544	0.200093	0.312813	0.349511	0.140768	0.139914	0.347068	0	0.297111	0.405302	0.666383	0.605103	0.577802	0.270507	0.257709	0.254542	0.0345279	0.278522	0.407527	0.0529204	0.290707	0.653798	0.0566012	0.278474	0.445632	0.109364	0.075723	0.152329	0.157552	0.326005	0.515964	0.110732	0.239021	0.311566
P08294	Extracellular superoxide dismutase [Cu-Zn] OS=Homo sapiens GN=SOD3 PE=1 SV=2	SOD3	21.618	26	4	25.8	0.271976	0.0530627	0.0455542	0.140139	0.193476	0.121081	0.174847	0.534809	0.256187	0.0491553	0.0334793	0.0131543	0.10267	0.0470788	0.112246	0.160375	0.370383	0.383909	0.0407826	0.154722	0.132652	0.226025	0.36945	0.248566	0.207902	0.237766	0.220535	0.071081	0.0637466	0.0359372	0.199986	0.226703	0.233326	0.267349	0.283054	0.355174
O75489	NADH dehydrogenase [ubiquinone] iron-sulfur protein 3, mitochondrial OS=Homo sapiens GN=NDUFS3 PE=1 SV=1	NDUFS3	21.234	23	4	30.2	0.0154682	0.0676207	0.0328335	0.153537	0.03681	0.0111365	0.127166	0.0670672	0	0.0220456	0.0131136	0.0120985	0.0149794	0.00448574	0	0.0297169	0.0124289	0.0275445	0.0545922	0.0245629	0.00907421	0.0785599	0.011218	0.0137872	0.0933507	0.0384245	0.0126639	0.0469161	0.0447379	0.00465847	0.0594452	0.020157	0.0152364	0.0751015	0.0474066	0
O75781	Paralemmin-1 OS=Homo sapiens GN=PALM PE=1 SV=2	PALM	21.173	15	4	42.1	0.332534	0.024748	0.0068638	0.0479062	0.0578846	0.115406	0.0438781	0.0394245	0.108378	0.0224972	0.0368688	0	0.0587538	0.0926642	0.095521	0.0511868	0.0425245	0.0326493	0.0294915	0.0263274	0.0146306	0.11493	0.152594	0.0365425	0.0634946	0.113814	0.0343085	0.0304089	0.0385332	0.0232778	0.114621	0.0541274	0.159914	0.0849398	0.0593728	0.0355148
P14543	Nidogen-1 OS=Homo sapiens GN=NID1 PE=1 SV=3	NID1	21.082	6	4	136.3	0.111391	0.207988	0.119426	0.0733116	0.0635467	0.0530522	0.0717344	0.0735343	0.107626	0.0240727	0.0504131	0.0429148	0.010039	0.031911	0.027179	0.0243862	0.0241015	0.0333288	0.134125	0.0965989	0.031524	0.0503724	0.0594045	0.0236573	0.0852144	0.0664734	0.0702729	0.106082	0.124097	0.172225	0.0451764	0.0640073	0.0122178	0.0393755	0.0547241	0.0426865
P49257	Protein ERGIC-53 OS=Homo sapiens GN=LMAN1 PE=1 SV=2	LMAN1	20.962	16	4	57.5	0	0.0514852	0.0464836	0.0836292	0.0363615	0	0.128086	0.0420419	0	0	0	0	0	0	0	0.0159326	0	0.0257529	0.199515	0	0	0.163739	0.0101052	0	0.186897	0.0633658	0	0.0130318	0.0851523	0	0.093427	0	0	0.0450068	0	0
P39023	60S ribosomal protein L3 OS=Homo sapiens GN=RPL3 PE=1 SV=2	RPL3	20.667	13	4	46.1	0.0331846	0.0459361	0.0616165	0.153312	0.0471778	0.0506501	0.105273	0.0559874	0.130328	0.0660175	0.0532697	0.0553871	0.40984	0.0573656	0.143119	0.695978	0.0657359	0.0977983	0.232828	0.0727965	0.050797	0.139788	0.0352857	0.0405973	0.0819921	0.0345979	0.0264069	0.0595541	0.161696	0.0217661	0.109199	0.0571082	0.0351373	0.0715063	0.0425821	0.0451582
P31930	Cytochrome b-c1 complex subunit 1, mitochondrial OS=Homo sapiens GN=UQCRC1 PE=1 SV=3	UQCRC1	20.662	15	4	52.6	0	0.145181	0.0784544	0.304343	0.134364	0.0847669	0.300023	0.188732	0.103463	0.0116888	0.0268973	0	0.00935139	0.0223337	0.032538	0.0278719	0.0276714	0.0896198	0.206539	0.0525071	0.0301772	0.36762	0.0931921	0.0324352	0.347705	0.158334	0.0516871	0.207403	0.169514	0.0141511	0.298188	0.113341	0.0589432	0.191057	0.176005	0.0889972
E5RHP7	Carbonic anhydrase 1 (Fragment) OS=Homo sapiens GN=CA1 PE=2 SV=1	CA1	20.28	25	4	27.7	0.194753	0.258461	0.272796	0.0949028	0.190311	0.366596	0.0265772	0.0911103	0.0307458	0.28438	0.20368	0.270639	0.237502	0.376992	0.1943	0.170222	0.305598	0.0613597	0.0522684	0.211523	0.267849	0.0247945	0.113682	0.248638	0.0572191	0.0737185	0.216071	0.204384	0.200027	0.325271	0.0300625	0.0459568	0.196232	0.0319266	0.0599774	0.064371
Q9UMX5	Neudesin OS=Homo sapiens GN=NENF PE=1 SV=1	NENF	20.086	41	4	18.8	0.271365	0.180703	0.119662	0.097967	0.255276	0.209976	0.0565402	0.217179	0.270371	0.0178413	0.173416	0.065169	0.29905	0.290892	0.25134	0.197342	0.226454	0.299573	0.0606184	0.269163	0.237792	0.142007	0.234702	0.230108	0.14758	0.173833	0.245567	0.0500832	0.0887785	0.148259	0.0741469	0.230278	0.310513	0.102012	0.204033	0.16812
Q15493	Regucalcin OS=Homo sapiens GN=RGN PE=1 SV=1	RGN	20.062	15	4	33.2	0	0	0.00524144	0.0455917	0.0997578	0.0684822	0.0180852	0.0112622	0.068312	0.0471549	0.0354557	0.0244416	0.198806	0.289254	0.187806	0.0414049	0.015523	0.0298104	0.0177646	0.0297738	0.0665721	0.0207892	0.0586632	0.158127	0.0261497	0.0715711	0.134571	0.0102882	0.00785124	0.015917	0.0312919	0.0857896	0.0933188	0.030635	0.0644335	0.0558001
P49006	MARCKS-related protein OS=Homo sapiens GN=MARCKSL1 PE=1 SV=2	MARCKSL1	19.996	55	4	19.5	0.248631	0	0	0.041561	0	0	0.0218223	0	0	0	0	0	0.0577043	0.0654799	0.0675212	0.0390677	0.0152429	0.107431	0.0133371	0	0	0.0510043	0	0	0.011103	0.0177801	0	0.0386938	0.0625359	0	0	0.0783563	0	0.0313371	0.0166461	0
E5RFU2	Lipid-phosphate phosphatase OS=Homo sapiens GN=EPHX2 PE=2 SV=1	EPHX2	19.983	12	4	58.8	0	0	0.0229054	0.11288	0.0631496	0.0392167	0.0923423	0.0434702	0.0245254	0	0	0	0.0356687	0	0.0155084	0.0478413	0	0.0233477	0.0658408	0.0069724	0	0.0888912	0.0537087	0.0443642	0.109526	0.026752	0.0259385	0.0512067	0.055575	0.00656187	0.0995508	0.0642126	0.0200644	0.0945071	0.0870992	0.096176
P08237	6-phosphofructokinase, muscle type OS=Homo sapiens GN=PFKM PE=1 SV=2	PFKM	19.952	8	4	85.1	0.0127352	0.00132366	0.0692876	0.229643	0.0131513	0.000940683	0.206438	0.0155542	0.00131395	0	0	0	0.0163093	0	0	0.00181188	0	0.0195189	0.145035	0.00182664	0	0.144122	0.00253382	0.000938277	0.17374	0.0027349	0	0.0652898	0.106771	0	0.0834844	0.00985423	0.00168042	0.105868	0.0154377	0.0641643
Q8NDH3	Probable aminopeptidase NPEPL1 OS=Homo sapiens GN=NPEPL1 PE=1 SV=3	NPEPL1	19.933	10	4	55.8	0.0424102	0.0513022	0.0350179	0.0325743	0.0731478	0.0841525	0.00618551	0.0519625	0.0935641	0.00248179	0.0376024	0.00966865	0.12986	0.100149	0.110962	0.0644151	0.0461317	0.0329492	0.0136824	0.0450738	0.0645022	0.0334986	0.0625828	0.107877	0.0506734	0.101183	0.112836	0.013162	0.0206174	0.0565577	0.0266505	0.0718892	0.109738	0.030867	0.0615094	0.0655399
P62277	40S ribosomal protein S13 OS=Homo sapiens GN=RPS13 PE=1 SV=2	RPS13	19.804	25	4	17.2	0.139215	0.0753846	0.09683	0.719674	0.0475732	0.0217635	0.864058	0.116099	0.0476988	0.0715896	0.0407192	0.0337249	0.34547	0.0402564	0.00603383	0.515451	0.043126	0.0216041	0.508717	0.0554667	0.00529263	0.63733	0.0428866	0.00669265	0.574048	0.0454672	0.00658322	0.51485	0.802431	0	0.900263	0.154301	0.0253921	0.85386	0.209264	0.0422625
Q92747	Actin-related protein 2/3 complex subunit 1A OS=Homo sapiens GN=ARPC1A PE=1 SV=2	ARPC1A	19.667	14	4	41.5	0.148889	0.16902	0.241946	0.109789	0.180967	0.164638	0.107478	0.119967	0.16233	0	0	0	0.152412	0.0594393	0.120584	0.143459	0	0.0540811	0.116528	0.0908649	0.0735057	0.108255	0.224491	0.212176	0.110299	0.0799934	0.0725007	0.190798	0.178151	0.169897	0.149216	0.180805	0.12249	0.120575	0.199779	0.285997
P09601	Heme oxygenase 1 OS=Homo sapiens GN=HMOX1 PE=1 SV=1	HMOX1	19.58	25	4	32.8	0.0619138	0	0.0100532	0.0549222	0.0233612	0.0238423	0.0682576	0.0184073	0.0201747	0.0781257	0.0713658	0.127002	0.0149616	0.0215265	0	0.0797006	0.0893051	0.0850182	0.0188697	0.0152708	0	0.0538845	0.0646689	0.0292796	0.0520315	0.0415095	0	0.0204629	0.0126473	0	0.0905672	0.0286385	0.0404264	0.0593346	0.0436571	0.0402454
F6RFD5	Destrin OS=Homo sapiens GN=DSTN PE=2 SV=1	DSTN	19.376	33	4	15.4	0.0516951	0.169488	0.357797	0.311067	0.080369	0.0728239	0.291173	0.159391	0.107323	0	0.039527	0.0233802	0.108145	0.0258955	0.0619968	0.133052	0.0808549	0.126579	0.31408	0.10662	0.088447	0.157812	0.124433	0.107637	0.0882899	0.0825784	0.0610254	0.379809	0.30822	0.144157	0.215485	0.132778	0.104763	0.186158	0.20776	0.226448
P52943	Cysteine-rich protein 2 OS=Homo sapiens GN=CRIP2 PE=1 SV=1	CRIP2	19.322	25	4	22.5	0.0552327	0.0430851	0.075184	0	0.0684988	0.0524162	0	0.218024	0.0526897	0	0.143268	0.0456814	0.141577	0.0570279	0.0847971	0.0453973	0.115693	0.0874766	0.0394561	0.0701686	0.0800783	0.0433761	0.0792895	0.0718128	0.0110889	0	0.114698	0.0564622	0.0581271	0.11745	0.0291111	0.068584	0.178811	0.0141945	0.0260692	0.079461
Q96K17	Transcription factor BTF3 homolog 4 OS=Homo sapiens GN=BTF3L4 PE=1 SV=1	BTF3L4	19.223	48	4	17.3	0.327801	0.112458	0.100806	0.144546	0.0925691	0.0346787	0.14894	0.112247	0.0448041	0	0	0	0.0138448	0	0.0129465	0.0659301	0	0.0341659	0.102271	0.0303366	0	0.138311	0.036069	0	0.148517	0.0306419	0.00521129	0.0909875	0.119697	0.0406989	0.121385	0.0452233	0	0.110654	0.0803696	0.154452
P01620	Ig kappa chain V-III region SIE OS=Homo sapiens PE=1 SV=1		19.158	54	4	11.8	0.451255	0.942654	1.22836	0.272724	0.454921	0.487018	0.136389	0.316856	0.324515	2.32645	1.54436	1.76304	0.465545	0.644757	0.649592	1.28152	1.44407	0.90647	1.00125	0.876259	1.19577	0.113409	0.194876	0.389727	0.217814	0.527538	0.440737	1.04584	0.938033	1.94403	0.123965	0.326329	0.434746	0.187698	0.22373	0.427506
P41208	Centrin-2 OS=Homo sapiens GN=CETN2 PE=1 SV=1	CETN2	19.067	37	4	19.7	0.34788	0	0.0440256	0.0362691	0.190411	0.126679	0.0566548	0.0633626	0.122645	0	0.0221371	0.0125069	0.0618402	0.0313599	0.0583344	0.0788533	0.0850655	0.193788	0.0190191	0.119739	0.0720352	0.101619	0.13813	0.0811939	0.0767219	0.0523388	0.0524624	0.0352374	0.0462972	0.0517914	0.0567383	0.143391	0.132568	0.0580598	0.114084	0.134235
O15173	Membrane-associated progesterone receptor component 2 OS=Homo sapiens GN=PGRMC2 PE=1 SV=1	PGRMC2	18.923	37	4	23.8	0.209115	0.0328415	0.045375	0.167773	0.0401999	0.0121549	0.216324	0.0592732	0.0310417	0	0	0	0.00670055	0	0	0.0347373	0.010904	0.0495727	0.103551	0.0320093	0.00593827	0.212161	0.0751496	0.00540455	0.201129	0.0899862	0.0104036	0.0743286	0.0608877	0.00635986	0.111231	0.0401896	0.00702855	0.188235	0.0446757	0.0376831
P33316	Deoxyuridine 5'-triphosphate nucleotidohydrolase, mitochondrial OS=Homo sapiens GN=DUT PE=1 SV=4	DUT	18.842	26	4	26.5	0.0215778	0.0585811	0.0460816	0.0620084	0.223846	0.189126	0.0786006	0.103916	0.18293	0.0173485	0.119817	0.144366	0.189417	0.280697	0.163969	0.203851	0.192698	0.18492	0.0152808	0.139211	0.12607	0.0856341	0.146861	0.172917	0.0898143	0.103227	0.141478	0.086571	0.0470433	0.0211466	0.114657	0.15151	0.174725	0.101749	0.147366	0.157264
P62714	Serine/threonine-protein phosphatase 2A catalytic subunit beta isoform OS=Homo sapiens GN=PPP2CB PE=1 SV=1	PPP2CB	18.674	25	4	35.6	0.0175636	0.251643	0.245014	0.130541	0.281858	0.264831	0.121949	0.142817	0.258094	0.0635591	0.288802	0.116125	0.385687	0.196407	0.343376	0.263597	0.229006	0.291908	0.163512	0.293399	0.354343	0.105367	0.246786	0.358084	0.132504	0.176628	0.295799	0.160008	0.167112	0.299906	0.118902	0.241489	0.296108	0.114874	0.199852	0.227447
P46109	Crk-like protein OS=Homo sapiens GN=CRKL PE=1 SV=1	CRKL	18.644	20	4	33.8	0.0550585	0.0737245	0.0675	0.0609108	0.104881	0.118931	0.0555437	0.0772196	0.0463449	0.0600848	0.0639751	0.0436787	0.129876	0.120867	0.0603962	0.129076	0.136139	0.105774	0.023504	0.112884	0.0995858	0.0523143	0.125305	0.0882868	0.0297408	0.0693394	0.0950049	0.0563331	0.0533296	0.087276	0.0773601	0.112598	0.0573679	0.0637784	0.118336	0.130417
Q09028	Histone-binding protein RBBP4 OS=Homo sapiens GN=RBBP4 PE=1 SV=3	RBBP4	18.454	25	4	47.6	0.0584515	0.753872	1.07825	0.567406	0.611956	0.552698	0.413624	0.452621	0.646832	0.0722407	0.104476	0.0876417	0.813263	0.162682	0.363764	0.853057	0.182608	0.306427	0.554593	0.37096	0.236772	0.463484	0.661981	0.655711	0.369255	0.313485	0.252204	0.798071	0.629296	0.614839	0.404264	0.577735	0.346829	0.397453	0.668583	0.734928
P46783	40S ribosomal protein S10 OS=Homo sapiens GN=RPS10 PE=1 SV=1	RPS10	18.414	24	4	18.9	0.479528	0.328741	0.276342	0.804412	0.189239	0.145091	0.836954	0.376842	0.135859	0.112927	0.141911	0.162183	0.329222	0.200498	0.243212	0.38568	0.284182	0.320479	0.573743	0.210012	0.117644	0.583061	0.177478	0.10946	0.694428	0.207217	0.123962	0.643941	0.679422	0.0886733	0.743821	0.34339	0.210196	0.696875	0.447444	0.243048
Q8WZA0	Protein LZIC OS=Homo sapiens GN=LZIC PE=1 SV=1	LZIC	18.129	26	4	21.5	0.285174	0.122828	0.112693	0.0729158	0.116751	0.125406	0.0426373	0.0938547	0.118649	0.0120449	0.0620309	0.0330676	0.127874	0.0633051	0.0902287	0.136209	0.0912941	0.106402	0.062523	0.142914	0.133358	0.0384149	0.114158	0.13329	0.0604975	0.0852739	0.110996	0.0531742	0.0723498	0.139512	0.054366	0.110662	0.122786	0.0669169	0.138609	0.14229
Q92973	Transportin-1 OS=Homo sapiens GN=TNPO1 PE=1 SV=2	TNPO1	17.941	9	4	102.3	0	0.0146527	0	0.164222	0	0	0.173564	0	0	0	0	0	0	0	0	0	0	0.0142233	0.104668	0	0	0.105116	0	0	0.107028	0	0	0	0.077548	0	0.0970583	0	0	0.100745	0	0
O95861	3'(2'),5'-bisphosphate nucleotidase 1 OS=Homo sapiens GN=BPNT1 PE=1 SV=1	BPNT1	17.925	19	4	33.4	0	0.047899	0.0548627	0.0625123	0.02512	0.0258623	0.0329945	0.0251483	0	0.0154717	0.0105244	0.0163132	0.136389	0.0567539	0.0117812	0.00862644	0	0.0159407	0.051875	0.0523525	0.0995363	0.0431307	0.0500541	0.100931	0.0395102	0.0174852	0.0634634	0.0451585	0.0730938	0.0417012	0.0587509	0.0699724	0.086186	0.0816215	0.0833969	0.056716
Q9Y6I3	Epsin-1 OS=Homo sapiens GN=EPN1 PE=1 SV=2	EPN1	17.496	14	4	60.3	0.102907	0.0200537	0.0322517	0.037942	0.0678347	0.0660224	0.0283695	0.0565867	0.0415657	0	0.0205675	0	0.0301873	0.0436584	0.0306616	0.0402642	0.00556071	0.0413231	0.0236233	0.0425011	0	0.0428465	0.0590517	0.0237754	0.0397107	0.0642466	0.0349406	0.0197457	0.0345951	0.0126659	0.0457606	0.0530596	0.0397143	0.0521439	0.0689291	0.0418051
P49321	Nuclear autoantigenic sperm protein OS=Homo sapiens GN=NASP PE=1 SV=2	NASP	17.468	10	4	85.2	0.00935574	0.0373532	0.0374112	0.00462564	0.00767958	0	0.00415374	0.00759588	0.00773064	0	0	0	0.00372221	0	0.002539	0.00930095	0	0.0142973	0.0184044	0.0130612	0	0.016584	0.0211008	0.00409376	0.00815315	0.0212799	0	0.0296939	0.0223152	0.0335409	0.0167099	0.0150745	0	0.0180969	0.0219425	0.0195032
P62906	60S ribosomal protein L10a OS=Homo sapiens GN=RPL10A PE=1 SV=2	RPL10A	17.382	25	4	24.8	0.104058	0.806299	0.796297	0.557739	0.823268	0.284157	0.597085	0.646026	0.533799	0.365188	0.422748	0.244451	0.525126	0.241177	0.246284	0.677817	0.316122	0.162778	0.338586	0.512866	0.352075	0.511732	0.0947398	0.154608	0.53431	1.11974	0.32935	0.617002	0.654152	0.480515	0.625082	0.110491	0.0704252	0.62187	0.0603594	0.0389196
Q92626	Peroxidasin homolog OS=Homo sapiens GN=PXDN PE=1 SV=2	PXDN	17.356	4	4	165.2	0	0.0767869	0.0634545	0	0	0	0	0	0	0	0	0	0	0	0	0	0	0	0.144085	0	0	0.00914157	0	0	0	0.0154781	0	0.0638579	0.111754	0.0308534	0	0	0	0	0	0
C9J177	Protein phosphatase 1 regulatory subunit 7 (Fragment) OS=Homo sapiens GN=PPP1R7 PE=2 SV=1	PPP1R7	17.336	24	4	33.7	0.0466146	0.0255712	0.0364909	0.0663098	0.00990606	0.00992043	0.0519794	0.00886482	0	0.00842303	0	0	0	0	0.00407884	0.0291699	0	0	0.0376853	0	0	0.0548672	0.00977524	0	0.0367308	0.0238426	0	0.0242668	0.0359512	0.0128235	0.0583165	0.0227823	0	0.05059	0.0304267	0.0294284
P25398	40S ribosomal protein S12 OS=Homo sapiens GN=RPS12 PE=1 SV=3	RPS12	17.001	32	4	14.5	0.127494	0.329056	0.352199	0.381181	0.319065	0.287258	0.470752	0.34336	0.459634	0.405365	0.267251	0.166963	0.295267	0.240705	0.316607	0.399504	0.522485	0.674001	0.364954	0.388437	0.250518	0.378171	0.388503	0.258506	0.512106	0.305921	0.252094	0.3805	0.426759	0.257907	0.363109	0.397779	0.470981	0.416593	0.362366	0.386723
E9PRV2	Yorkie homolog OS=Homo sapiens GN=YAP1 PE=2 SV=1	YAP1	16.92	20	4	48.2	0.0133399	0	0.0333801	0.00603659	0.0105911	0.00795238	0.00439228	0	0	0	0	0	0.00887207	0	0.00586534	0.0111801	0	0.0316963	0	0	0	0.00685019	0.00918969	0.00401239	0.00638534	0	0	0	0	0	0.00507903	0.00944458	0.00836215	0.00564309	0	0.0428939
Q9UKM9	RNA-binding protein Raly OS=Homo sapiens GN=RALY PE=1 SV=1	RALY	16.766	19	4	32.4	0.036845	0	0.0286694	0.205671	0	0	0.311224	0.0168403	0.0131211	0.0257011	0.0150355	0.0178558	0	0	0	0.108658	0.0423907	0.0594673	0.0869486	0.0109619	0	0.206185	0.0119524	0.00512763	0.147638	0.0140753	0.00515052	0.0622824	0.0708659	0	0.100806	0.0333765	0	0.173938	0.0357989	0.0524349
P62263	40S ribosomal protein S14 OS=Homo sapiens GN=RPS14 PE=1 SV=3	RPS14	16.764	29	4	16.3	0.089073	0	0.180312	0.186152	0	0	0.226911	0	0	0	0	0.525866	0.285126	0	0.126159	0.314363	0.0198557	0.0382889	0.0668322	0.0077625	0	0.0815859	0.0490338	0	0.06513	0.127944	0.1773	0.0464358	0.223333	0.260758	0.0787101	0.0995062	0.136887	0.0858069	0.0942307	0.0410873
Q92616	Translational activator GCN1 OS=Homo sapiens GN=GCN1L1 PE=1 SV=6	GCN1	16.756	3	4	292.6	0	0	0	0.00495182	0	0	0.0137816	0	0	0	0	0	0	0	0	0	0	0	0.0113147	0	0	0	0	0	0	0	0	0	0.00333855	0	0	0	0	0	0	0
Q9UBE0	SUMO-activating enzyme subunit 1 OS=Homo sapiens GN=SAE1 PE=1 SV=1	SAE1	16.621	23	4	38.4	0	0.0326093	0.0453091	0.018629	0.0162261	0	0.0271392	0.0139772	0.0110423	0	0	0	0.0197859	0	0	0.0281625	0	0.00574362	0	0	0	0.020594	0.0195651	0.0133894	0.0202396	0	0	0.030685	0.0263223	0.00746583	0.0116615	0.0156453	0.0123859	0.0252	0.0277734	0.0470815
Q9BRA2	Thioredoxin domain-containing protein 17 OS=Homo sapiens GN=TXNDC17 PE=1 SV=1	TXNDC17	16.481	38	4	13.9	0.0738023	0.257227	0.226703	0.0964727	0.273177	0.311485	0.0515755	0.140641	0.243771	0.0479502	0.314482	0.189438	0.409623	0.44673	0.379075	0.270708	0.230455	0.170943	0.125211	0.302017	0.409749	0.0673185	0.213475	0.386904	0.0812278	0.186032	0.470157	0.167217	0.190981	0.393883	0.108897	0.310315	0.321943	0.119735	0.243968	0.20048
Q5W0H4	Translationally-controlled tumor protein OS=Homo sapiens GN=TPT1 PE=4 SV=1	TPT1	16.442	25	4	21.5	0.0560768	0.213729	0.302972	0.0746752	0.0695386	0.0620542	0.0672951	0.0884012	0.0991837	0.0324767	0.04202	0.0171245	0.156243	0.0646548	0.125918	0.159459	0.0594648	0.12671	0.179715	0.114677	0.0962035	0.089438	0.152121	0.140964	0.0817541	0.0519716	0.0519862	0.171942	0.259135	0.261118	0.132471	0.115694	0.10571	0.134345	0.132313	0.161013
G3V1L9	Tight junction protein 1 (Zona occludens 1), isoform CRA_a OS=Homo sapiens GN=TJP1 PE=4 SV=1	TJP1	16.383	4	4	197.3	0	0	0.0101362	0.0210655	0.0173552	0.0124537	0.0630962	0	0.0215274	0.0124335	0.00910106	0.0109748	0.0105428	0.0201212	0	0.0403632	0	0	0	0.015204	0	0.0587479	0.0235375	0.0398105	0.0565008	0	0	0.00768013	0	0.0116167	0.0337931	0.020351	0	0.0311708	0.02738	0.0307106
E5KLK1	Dynamin-like 120 kDa protein, mitochondrial OS=Homo sapiens GN=OPA1 PE=3 SV=1	OPA1	16.341	6	4	111.8	0	0	0	0.0173386	0	0	0.0347545	0	0	0	0	0	0	0	0	0	0	0	0.0118464	0	0	0.0276699	0	0	0.0210527	0	0	0	0	0	0.0108991	0	0	0	0	0
J3QQM1	26S protease regulatory subunit 8 (Fragment) OS=Homo sapiens GN=PSMC5 PE=4 SV=1	PSMC5	16.298	21	4	29.3	0	0.0205025	0	0.052443	0.022337	0.0177558	0.0428844	0	0.0217886	0	0	0	0.0266944	0	0.0172897	0	0	0	0.0687314	0.0213089	0.0202986	0.0413657	0.0144424	0	0.0542471	0.0212083	0	0.023038	0.0296524	0.0156323	0.0217064	0.0106823	0	0.0216651	0	0.012441
D6RBV2	Vesicular integral-membrane protein VIP36 OS=Homo sapiens GN=LMAN2 PE=2 SV=1	LMAN2	16.212	25	4	36.5	1.70846	4.24477	8.44028	3.76029	1.3466	1.0519	4.3197	1.62008	1.07145	0.364289	0.438086	0.379118	2.3882	0.428936	0.952136	3.4171	0.342867	1.22343	2.89103	0.694926	0.533777	2.51141	2.68299	1.40541	2.51493	0.747489	0.370632	4.18234	3.78452	1.78545	2.47015	0.982482	0.594013	2.04556	1.98504	2.3438
P28062	Proteasome subunit beta type-8 OS=Homo sapiens GN=PSMB8 PE=1 SV=3	PSMB8	16.108	14	4	30.3	0.0025457	0.219798	0.101464	0.025653	0.174314	0.148837	0.00857487	0.0402002	0.17667	0	0.0165847	0	0.0294165	0	0.0301033	0.169537	0.043983	0.150997	0.0574625	0.174844	0.0489624	0.0245092	0.149121	0.0502648	0.0467286	0.169427	0.0335186	0.164644	0.161817	0.202464	0.093523	0.167633	0.0438484	0.0457969	0.0649756	0.096546
Q9H6R3	Acyl-CoA synthetase short-chain family member 3, mitochondrial OS=Homo sapiens GN=ACSS3 PE=1 SV=1	ACSS3	16.102	7	4	74.7	0	0.0172181	0.0291325	0.0422806	0.0195464	0.0418943	0.0462276	0.0218889	0.0502782	0	0.00547458	0.00310962	0.020842	0.00906842	0.0402	0.0335092	0.00319827	0.0363493	0.0225311	0.0178549	0.00731329	0.0558634	0.0417434	0.0314661	0.0479492	0.0133969	0.010963	0.0420071	0.0379789	0.0131443	0.0745442	0.0537095	0.0354594	0.0625063	0.0828985	0.0805433
O94826	Mitochondrial import receptor subunit TOM70 OS=Homo sapiens GN=TOMM70A PE=1 SV=1	TOMM70A	15.908	11	4	67.4	0	0	0.0124783	0.0616979	0	0	0.0613739	0.0256383	0	0	0	0	0	0	0	0	0	0.00732198	0.0331309	0	0	0.0425646	0	0	0.0500774	0	0	0.0170525	0.0237817	0	0.0357251	0	0	0.0563292	0.0131969	0
P68402	Platelet-activating factor acetylhydrolase IB subunit beta OS=Homo sapiens GN=PAFAH1B2 PE=1 SV=1	PAFAH1B2	15.865	37	4	25.6	0.0393543	0.0958207	0.0907011	0.083068	0.101683	0.108451	0.0691236	0.0886432	0.0963483	0.0201708	0.0611668	0.0471747	0.179635	0.0877845	0.148232	0.139223	0.0610739	0.0841675	0.108646	0.1071	0.102197	0.0789242	0.126399	0.187936	0.0901497	0.0880082	0.101105	0.111254	0.126836	0.0941943	0.136307	0.100568	0.138886	0.126335	0.180368	0.128252
F5H365	Protein transport protein Sec23A OS=Homo sapiens GN=SEC23A PE=2 SV=1	SEC23A	15.853	8	4	82.9	0	0	0.00762776	0.0581075	0	0	0.0691947	0	0	0.0100346	0	0	0	0	0	0	0	0	0.154805	0	0	0.0650247	0	0	0.0656876	0	0	0.0556085	0.0930673	0	0.0361749	0	0	0.0260605	0	0
P43686	26S protease regulatory subunit 6B OS=Homo sapiens GN=PSMC4 PE=1 SV=2	PSMC4	15.811	15	4	47.3	0.00140514	0.0479618	0.0479987	0.0531955	0.0132166	0	0.0449667	0.0327348	0.000944491	0	0	0.000496681	0	0	0.000302575	0.00477589	0	0.000804623	0.0734197	0.000520863	0.000443436	0.053252	0.00988365	0.00065804	0.0582005	0.0149478	0.000422049	0.0385082	0.056544	0.00682437	0.0521878	0.0135598	0.00072161	0.0530169	0.0265424	0.0190719
P07203	Glutathione peroxidase 1 OS=Homo sapiens GN=GPX1 PE=1 SV=4	GPX1	15.773	32	4	22.1	0.106633	0.155552	0.135774	0.152356	0.169863	0.14531	0.170073	0.11268	0.101155	0.0304883	0.0337322	0.0279944	0.201473	0.13208	0.182882	0.108797	0.0210974	0.0477069	0.106953	0.115752	0.164644	0.109358	0.118292	0.177873	0.102023	0.104453	0.0993854	0.0850657	0.128586	0.123483	0.113257	0.145073	0.137117	0.099226	0.124098	0.121221
B4DDF4	Calponin-2 OS=Homo sapiens GN=CNN2 PE=2 SV=1	CNN2	15.749	23	4	32.6	0.212794	0.598968	0.565935	0.31054	0.187106	0.195224	0.189088	0.150715	0.133998	0.0525051	0.0742038	0.075002	0.189211	0.0972803	0.085442	0.242525	0.0720914	0.136982	0.900108	0.292767	0.136108	0.173984	0.222457	0.0965784	0.16149	0.122968	0.128089	0.544689	0.905187	0.497993	0.276112	0.231661	0.216377	0.13832	0.264162	0.288303
P05787	Keratin, type II cytoskeletal 8 OS=Homo sapiens GN=KRT8 PE=1 SV=7	KRT8	15.72	13	4	53.7	0.251627	0.16645	0.0971382	0.116599	0.181342	0.283103	0.0863236	0.216631	0.434395	0.349937	0.298769	0.179922	0.140469	0.288482	0.0899921	0.0763692	0.269488	0.128231	0.110868	0.448778	0.254946	0.0900335	0.203002	0.165848	0.0950836	0.131163	0.171081	0.148832	0.117686	0.0785855	0.121437	0.180243	0.216962	0.083043	0.14486	0.160423
Q5D862	Filaggrin-2 OS=Homo sapiens GN=FLG2 PE=1 SV=1	FLG2	15.678	3	4	247.9	0.0696995	0.482392	0.0835923	0.0656595	0.148485	0.20877	0.0518536	0.169833	0.0699851	0.138099	0.057376	0.111878	0.037811	0.0745644	0.0624862	0.0268235	0.0688394	0.0510719	0.121098	0.0978595	0.0541379	0.0788544	0.118712	0.0787162	0.0618605	0.0586006	0.0664762	0.0423395	0.0227639	0.0386592	0.0201026	0.0558625	0.076277	0.0223168	0.0375867	0.0454875
Q16775	Hydroxyacylglutathione hydrolase, mitochondrial OS=Homo sapiens GN=HAGH PE=1 SV=2	HAGH	15.557	19	4	33.8	0	0.0221277	0.0308253	0.0229074	0.0568061	0.0654258	0.0093413	0.0125729	0.0306688	0.0558624	0.141913	0.148639	0.149163	0.167276	0.142172	0.079118	0.0670203	0.0617981	0	0.048333	0.0731521	0.0139455	0.0363866	0.108239	0.0206679	0.0286558	0.0628173	0.0198346	0.0215326	0.0490091	0.0128528	0.0445176	0.068876	0.0130793	0.0290464	0.0370837
Q8IWA5	Choline transporter-like protein 2 OS=Homo sapiens GN=SLC44A2 PE=1 SV=3	SLC44A2	15.498	7	4	80.1	0.215176	0.00907321	0	0.230394	0	0	0.252846	0.0874537	0	0	0	0	0.0161765	0	0	0.0114233	0	0.0153967	0.0303967	0.00797329	0.00395787	0.150645	0	0.00639596	0.18636	0.0238422	0	0.0445283	0.0162634	0.00630069	0.137078	0.00870662	0	0.14314	0.0233722	0.00847
Q13185	Chromobox protein homolog 3 OS=Homo sapiens GN=CBX3 PE=1 SV=4	CBX3	15.305	23	4	20.8	0.183366	0.143072	0.175756	0.200358	0.214501	0.115236	0.241799	0.129563	0.228733	0.0501574	0.0879498	0.0577903	0.110963	0.107306	0.101035	0.323565	0.222353	0.40843	0.0889341	0.147482	0.10336	0.252925	0.189731	0.126523	0.229849	0.0960163	0.110421	0.143921	0.133903	0.130897	0.17894	0.13151	0.108636	0.257042	0.238127	0.271753
O43813	LanC-like protein 1 OS=Homo sapiens GN=LANCL1 PE=1 SV=1	LANCL1	15.254	17	4	45.3	0.070482	0.0820246	0.0651195	0.158713	0.482084	0.459407	0.179778	0.372141	0.604491	0.108788	0.161127	0.138444	0.376943	0.292114	0.24299	0.285573	0.224074	0.240087	0.337366	0.630166	0.222477	0.128274	0.68874	0.249147	0.210537	0.489562	0.358607	0.0669756	0.0885655	0.131375	0.150655	0.236939	0.431768	0.17184	0.34205	0.245193
P36957	Dihydrolipoyllysine-residue succinyltransferase component of 2-oxoglutarate dehydrogenase complex, mitochondrial OS=Homo sapiens GN=DLST PE=1 SV=4	DLST	15.199	12	4	48.7	0.314226	0.35741	0.329508	0.249521	0.463334	0.375667	0.270069	0.427483	0.430757	0.0405545	0.0721672	0.0319085	0.273026	0.108083	0.209434	0.461099	0.097062	0.263641	0.177467	0.346155	0.192094	0.318179	0.472918	0.355582	0.345648	0.234188	0.252927	0.264486	0.23829	0.355596	0.34287	0.482401	0.352287	0.34532	0.461638	0.507842
O15400	Syntaxin-7 OS=Homo sapiens GN=STX7 PE=1 SV=4	STX7	15.166	21	4	29.8	0.253514	0.0425586	0.0532426	0.10985	0.140516	0.0680841	0.105262	0.106038	0.157219	0.0447559	0.136409	0.0952116	0.156798	0.176473	0.138063	0.0789005	0.203157	0.180704	0.092202	0.166731	0.122379	0.124889	0.165685	0.135144	0.113284	0.0976296	0.0950839	0.0261448	0.0444918	0.0390924	0.126653	0.151661	0.227401	0.10969	0.173482	0.134562
O96019	Actin-like protein 6A OS=Homo sapiens GN=ACTL6A PE=1 SV=1	ACTL6A	15.126	16	4	47.4	0	0.0170223	0.0602955	0.0607645	0.0559603	0.0343875	0.0676248	0.0413626	0.0399259	0.055355	0	0	0.0298506	0	0.0142147	0.0549042	0	0.0431617	0.0381027	0	0	0.0846064	0.0550908	0.0389859	0.0881029	0.0233546	0.00754239	0.0467857	0.0478891	0.0137038	0.062809	0.0437341	0.0220822	0.0665267	0.0648488	0.0743349
Q9Y5B9	FACT complex subunit SPT16 OS=Homo sapiens GN=SUPT16H PE=1 SV=1	SUPT16H	15.03	7	4	119.8	0.0109363	0.0210968	0.0329419	0.0607604	0	0.0302678	0.0675228	0	0.0206158	0.0303413	0.0466411	0.0320718	0.0408471	0.0385448	0.0245621	0.0367667	0.0128115	0.0158359	0.0346582	0.0104478	0.0228691	0.0808649	0.0782926	0.0353992	0.061133	0.0252196	0	0.010895	0.0116889	0.00911098	0.0684415	0.0359486	0.0273936	0.0433782	0.0595349	0.0330987
Q99584	Protein S100-A13 OS=Homo sapiens GN=S100A13 PE=1 SV=1	S100A13	14.778	34	4	11.5	0.742849	0.472558	0.195834	0.357631	0.649798	0.589406	0.441678	0.722267	0.94193	0.110756	0.222352	0.239327	0.479843	0.650962	0.804054	0.272315	0.403028	0.501819	0.260552	0.68903	0.516814	0.506484	0.602276	0.536683	0.605161	0.548186	0.873166	0.275058	0.277613	0.782361	0.404052	0.617237	0.829232	0.43741	0.602013	0.561872
Q8N2S1	Latent-transforming growth factor beta-binding protein 4 OS=Homo sapiens GN=LTBP4 PE=1 SV=2	LTBP4	14.768	3	4	173.3	0.0677096	0.203158	0.16844	0.0422144	0.085397	0.031891	0.0354635	0.0917303	0.0539617	0	0	0	0.0114291	0.0199144	0.0101567	0.0131472	0.0295936	0.0300115	0.162585	0.0941392	0.0825538	0.0411839	0.0312795	0.00947854	0.0727185	0.0209152	0.0095253	0.125473	0.129767	0.0566108	0.0226228	0.0505498	0.0307864	0.0477319	0.0595542	0.0593987
E9PIE3	Protein kinase C delta-binding protein OS=Homo sapiens GN=PRKCDBP PE=2 SV=1	PRKCDBP	14.63	17	4	31.1	0.374723	0.0407672	0.0333572	0.116357	0.00530509	0.0363554	0.289475	0.166516	0.0533571	0.0164889	0.0246537	0.0191535	0.00755179	0.0113307	0.00530896	0.0236943	0.0173722	0.0622314	0.146725	0.0115313	0.040133	0.155185	0.0492672	0.0319443	0.113068	0.0590328	0.0525091	0.0713216	0.114314	0.00279085	0.16277	0.0818336	0.0390439	0.135149	0.118942	0.0188184
Q9Y678	Coatomer subunit gamma-1 OS=Homo sapiens GN=COPG1 PE=1 SV=1	COPG1	14.606	7	4	97.7	0	0	0	0.0365431	0	0	0.0411306	0	0	0	0	0	0	0	0	0	0	0	0.111291	0	0	0.0287203	0	0	0.0261757	0	0	0.0140036	0.040067	0	0.0329365	0	0	0.0187732	0	0
P29508	Serpin B3 OS=Homo sapiens GN=SERPINB3 PE=1 SV=2	SERPINB3	14.588	14	4	44.5	0	0.0277984	0.0218237	0	0.0369701	0.227415	0.0066411	0.0592478	0	0.022936	0	0.0144738	0	0.0151378	0.0333994	0	0	0	0.0254373	0.00997441	0	0.015016	0.0181898	0.00764143	0.0191899	0.0173362	0.0123306	0	0	0.0159365	0	0.0180424	0.0151185	0.00262716	0.016739	0.0387797
Q9Y3C6	Peptidyl-prolyl cis-trans isomerase-like 1 OS=Homo sapiens GN=PPIL1 PE=1 SV=1	PPIL1	14.438	30	4	18.2	0.00638253	0.051467	0.0330646	0.0415783	0.114588	0.0995557	0.0408925	0.0420281	0.099093	0.100657	0.14557	0.14952	0.170661	0.224784	0.158779	0.091152	0.110462	0.117273	0.0286902	0.0869896	0.138414	0.0513548	0.0879717	0.147359	0.045497	0.0614593	0.13617	0.0395419	0.0506103	0.0906676	0.0454757	0.0728958	0.145635	0.0506815	0.0708133	0.0571357
P61604	10 kDa heat shock protein, mitochondrial OS=Homo sapiens GN=HSPE1 PE=1 SV=2	HSPE1	14.347	40	4	10.9	1.47221	1.89547	1.24444	0.665636	1.19951	1.40516	0.632932	1.16579	1.70728	1.3695	2.34477	1.89721	2.15211	3.00261	2.25226	1.48632	2.715	2.09212	0.582023	2.05103	1.75974	0.849362	1.4816	1.47383	0.87164	1.28256	1.82215	0.874825	0.96086	2.66459	1.01288	1.5104	2.26569	0.896943	1.45633	1.2372
P28330	Long-chain specific acyl-CoA dehydrogenase, mitochondrial OS=Homo sapiens GN=ACADL PE=2 SV=2	ACADL	14.332	13	4	47.6	0	0	0	0.0552134	0.144416	0.11746	0.0604215	0.0396836	0.153537	0.0224198	0.159539	0.0959321	0.216604	0.172371	0.149261	0.137593	0.0794338	0.0689517	0	0.0792613	0.0614164	0.071836	0.131846	0.163433	0.0654581	0.128832	0.140743	0	0	0	0.0753544	0.136078	0.159848	0.0672783	0.0878395	0.110856
Q6YN16	Hydroxysteroid dehydrogenase-like protein 2 OS=Homo sapiens GN=HSDL2 PE=1 SV=1	HSDL2	14.259	14	4	45.4	0	0.0177534	0.017714	0.108602	0	0.0155264	0.096944	0.0132985	0.0147194	0	0.0169904	0.0168446	0.0258515	0.023163	0.0156354	0.0217065	0.0115971	0.0411588	0.0840842	0.0200727	0.0460591	0.0803049	0.0122119	0.0265514	0.0668016	0	0.0154619	0.0302329	0.0604721	0.0183675	0.083058	0	0.0386158	0.0829872	0.021293	0.0173991
Q3SYB4	SERPINB12 protein OS=Homo sapiens GN=SERPINB12 PE=2 SV=1	SERPINB12	14.188	18	4	48.4	0	0.0533176	0.0401008	0.0316316	0.0512624	0.0508273	0.0241205	0.0753938	0	0.0310054	0.00501667	0.0384598	0.0546308	0	0.0119933	0.0343457	0.0314414	0.0404777	0.0286724	0.0104236	0.0122068	0.0293349	0.0186156	0.0498517	0.0262366	0.00600052	0.0415223	0.0227314	0.0360361	0	0.0275815	0.00429494	0.0136112	0.0174672	0.0362364	0.0277246
Q96G03	Phosphoglucomutase-2 OS=Homo sapiens GN=PGM2 PE=1 SV=4	PGM2	14.085	7	4	68.2	0	0.0207231	0.0536198	0.118046	0.0657341	0.0219268	0.084969	0.080992	0	0.0333324	0.0315297	0.0262934	0.0762295	0.0348798	0.0664912	0.0972482	0.0365914	0.0478735	0.0411508	0	0.060202	0.0931121	0.0297983	0.0927365	0.10645	0.0761431	0.0477987	0.161581	0.0552761	0.0656892	0.103766	0.0530843	0	0.106667	0.138296	0.0724412
G3V4U0	Fibulin-5 OS=Homo sapiens GN=FBLN5 PE=2 SV=1	FBLN5	14.03	15	4	50.8	0.10264	0.114645	0.0549123	0.0253615	0.012755	0	0.0512578	0.0768941	0.00986115	0	0	0	0	0	0	0.0140466	0.0136682	0	0.314625	0.0174439	0	0.0256557	0	0	0.033165	0	0	0.0920552	0.167123	0.0208376	0.0187733	0	0	0.0154923	0.0131523	0.00656338
Q14696	LDLR chaperone MESD OS=Homo sapiens GN=MESDC2 PE=1 SV=2	MESDC2	14.028	22	4	26.1	0.0363115	0	0.0383788	0.0130587	0.0179104	0.0264055	0.0439156	0	0.0132248	0	0	0	0.00830102	0	0.00786558	0.0146443	0	0.0590265	0	0.012816	0	0.0167722	0.043055	0.0166571	0.0261575	0	0.00714868	0.0281962	0.0375963	0.0250081	0.0384572	0.0375305	0.0128331	0.0395084	0.0517844	0.0788705
P39019	40S ribosomal protein S19 OS=Homo sapiens GN=RPS19 PE=1 SV=2	RPS19	14.023	23	4	16.1	0.680253	0.242257	0.212831	0.394266	0.157386	0.0327053	0.513508	0.275274	0.0402283	0.0156468	0.020102	0.0201414	0.187627	0.0591331	0.129218	0.33023	0.0689472	0.133857	0.326771	0.0930671	0.00615489	0.481349	0.121366	0.0101191	0.475507	0.199368	0	0.498578	0.544744	0.0280266	0.622698	0.366397	0.00950204	0.587743	0.415923	0.146708
O60216	Double-strand-break repair protein rad21 homolog OS=Homo sapiens GN=RAD21 PE=1 SV=2	RAD21	13.808	8	4	71.6	0	0.0139794	0	0.0619745	0.015894	0	0.0751121	0.00810786	0	0	0	0	0	0.0106772	0	0.0148611	0	0.0172843	0.0226575	0	0	0.0557507	0	0.00666872	0.0601465	0	0	0.0162506	0.0049048	0	0.0607633	0.0189361	0	0.0680153	0.0304181	0.0199955
Q8TD19	Serine/threonine-protein kinase Nek9 OS=Homo sapiens GN=NEK9 PE=1 SV=2	NEK9	13.803	6	4	107.1	0	0.00270702	0.00210108	0.0341688	0.00275755	0.00206404	0.0646338	0.00311355	0	0	0	0	0.00184266	0	0.000671421	0.00220756	0	0.00354745	0.0613675	0	0	0.0559382	0.00295229	0.0020315	0.0388534	0.00270948	0	0.0171439	0.0297877	0	0.0650187	0.00385628	0	0.0619806	0.0233564	0.0199559
P40763	Signal transducer and activator of transcription 3 OS=Homo sapiens GN=STAT3 PE=1 SV=2	STAT3	13.798	9	4	88	0	0	0.00176642	0.0314705	0	0	0.0318102	0	0	0	0	0	0	0	0	0	0	0	0.0787262	0	0	0.00833938	0	0.00219742	0.0109147	0	0	0.00869614	0.017625	0	0.00976723	0	0	0.00864351	0	0
Q8N1N4	Keratin, type II cytoskeletal 78 OS=Homo sapiens GN=KRT78 PE=2 SV=2	KRT78	13.673	11	4	56.8	0.045523	0.222344	0.16801	0.13112	0.221526	0.162981	0.0623512	0.2565	0.060299	0.072212	0.0505903	0.0909575	0.0235532	0.0465737	0.0686717	0.0242708	0.105252	0.0670228	0.130684	0.132767	0.029189	0.030402	0.0945649	0.0528629	0.0533285	0.0597269	0.0596137	0.017779	0.0121952	0	0.0260495	0.0622734	0.0889595	0.044651	0.0407977	0.100298
P13674	Prolyl 4-hydroxylase subunit alpha-1 OS=Homo sapiens GN=P4HA1 PE=1 SV=2	P4HA1	13.641	11	4	61	0	0.0527865	0.122702	0.0141284	0	0.0127659	0.0357438	0	0	0	0.0102106	0.00934375	0	0.0118022	0	0.00870826	0	0.00922425	0.142525	0	0.00892094	0.0178948	0.0111725	0.00562213	0.0203126	0	0.00841572	0.0751594	0.0995353	0.0255694	0.00621613	0.00680476	0	0.0187895	0.0130767	0.0142523
P51178	1-phosphatidylinositol 4,5-bisphosphate phosphodiesterase delta-1 OS=Homo sapiens GN=PLCD1 PE=1 SV=2	PLCD1	13.597	7	4	85.6	0	0	0.0118662	0.0804631	0	0	0.0910311	0	0	0	0	0	0	0	0.00695607	0.0241168	0	0.0258933	0.0666914	0	0	0.0972311	0.0298664	0	0.0840503	0.0132005	0	0	0.0238302	0	0.0518027	0.0099507	0.00797434	0.0659755	0.0318308	0.0969342
F8VXU5	Vacuolar protein sorting-associated protein 29 OS=Homo sapiens GN=VPS29 PE=2 SV=1	VPS29	13.595	21	4	24	0	0.106262	0.117978	0.0841975	0.130458	0.232571	0.0772021	0.0504681	0.233271	0.200491	0.297167	0.244065	0.427183	0.332346	0.276561	0.227945	0.274016	0.290999	0.0454759	0.233303	0.205067	0.056143	0.226735	0.257203	0.0535903	0.159933	0.267147	0.101583	0.104674	0.151889	0.0975627	0.193488	0.25765	0.0856114	0.154498	0.174778
Q9H444	Charged multivesicular body protein 4b OS=Homo sapiens GN=CHMP4B PE=1 SV=1	CHMP4B	13.59	38	4	24.9	0.273515	0.0562476	0.072366	0.107208	0.119918	0.164153	0.116701	0.0845507	0.151738	0	0.0311184	0.0129336	0.0912697	0.03559	0.0580219	0.167841	0.160528	0.335227	0.078367	0.101872	0.0872938	0.128448	0.112012	0.0770278	0.113644	0.0189056	0.0412369	0.0526301	0.0458681	0.0937809	0.0860727	0.139755	0.100133	0.113154	0.132922	0.179426
Q14166	Tubulin--tyrosine ligase-like protein 12 OS=Homo sapiens GN=TTLL12 PE=1 SV=2	TTLL12	13.562	11	4	74.4	0	0.00806752	0.0867205	0.0483059	0	0	0.0320624	0.0107715	0	0	0	0	0	0	0	0.01037	0	0	0.0933135	0	0	0.0607503	0	0	0.0317793	0.00866711	0	0.0378534	0.0858101	0	0.077195	0	0	0.0468669	0.0256461	0.0485728
B7Z635	Beta-sarcoglycan OS=Homo sapiens GN=SGCB PE=2 SV=1	SGCB	13.481	24	4	26.9	0.0324588	0	0	0.0302899	0	0	0.0363726	0	0	0	0	0	0	0	0	0	0	0	0.0157237	0	0	0.0537892	0	0	0.0502784	0	0	0.00973158	0	0	0.0258784	0	0	0.0342905	0.00812349	0
Q92629	Delta-sarcoglycan OS=Homo sapiens GN=SGCD PE=1 SV=2	SGCD	13.479	17	4	32.1	0.404818	0.037073	0.0283992	0.271964	0.0423886	0.00995191	0.448988	0.0507796	0.00963076	0.02435	0	0.00934327	0.0283137	0	0.00732802	0.0613929	0.0224547	0.055533	0.141671	0.0122346	0.0123046	0.315048	0.034678	0.0135577	0.274978	0.0728266	0	0.0851595	0.0933386	0.00963157	0.228245	0.0291261	0.0131346	0.245967	0.0767135	0.0340538
P05108	Cholesterol side-chain cleavage enzyme, mitochondrial OS=Homo sapiens GN=CYP11A1 PE=1 SV=2	CYP11A1	13.471	11	4	60.1	0.00619834	0.246074	0.141387	0	0	0	0.0167283	0	0	0	0	0.0141227	0	0	0.00754888	0	0	0.0047595	0	0.00735244	0	0.0379839	0	0.00892452	0.0541016	0	0	0	0.00564994	0.0106324	0.0430716	0	0	0.0035665	0	0
G5E928	Lysosomal alpha-mannosidase B peptide OS=Homo sapiens GN=MAN2B1 PE=2 SV=1	MAN2B1	13.327	8	4	113.5	0	0	0	0.00338715	0	0	0.00460639	0	0	0	0.00490798	0.00687664	0.00466977	0.00569616	0.00836717	0.0031522	0.00734596	0	0	0.00355947	0.0435602	0	0	0	0	0	0.00390096	0	0	0.0140068	0	0	0	0	0	0
P08648	Integrin alpha-5 OS=Homo sapiens GN=ITGA5 PE=1 SV=2	ITGA5	13.227	5	4	114.5	0.180167	0.0655919	0.0127359	0.0560244	0.0280027	0	0.0600363	0.0639635	0	0	0	0	0	0	0	0.0125892	0	0.0140276	0.0910082	0.0168717	0	0.0749295	0	0	0.0897973	0.0545003	0	0.081806	0.0839692	0	0.0617812	0.0148374	0	0.0717478	0.0235369	0
Q8NFW8	N-acylneuraminate cytidylyltransferase OS=Homo sapiens GN=CMAS PE=1 SV=2	CMAS	13.168	14	4	48.3	0	0.0256425	0	0.127821	0.0194426	0.0310801	0.128076	0	0.0291134	0.241506	0.116194	0.20062	0.0128193	0.0504478	0.0466339	0.0439749	0	0.0853203	0.181553	0.022519	0	0.0724581	0.0496362	0.0514066	0.105137	0.0365773	0.0286745	0.0475441	0	0.0406077	0.0580839	0.016568	0	0.051461	0.088037	0.0697314
Q12904	Aminoacyl tRNA synthase complex-interacting multifunctional protein 1 OS=Homo sapiens GN=AIMP1 PE=1 SV=2	AIMP1	13.115	21	4	34.3	0	0.059917	0.0439004	0.0324645	0.0293543	0.0088891	0.0403183	0.0575461	0.0787856	0	0.0620359	0.0446056	0.080392	0.0715988	0.0720473	0.0491182	0.0408319	0.0894556	0.0414915	0.0591736	0.0488852	0.0265627	0.023885	0.0654756	0.0292443	0.0148919	0.0190365	0.0231896	0.0414959	0.0528555	0.0306893	0.056897	0.0516829	0.0327635	0.058938	0.0568488
Q9Y2E5	Epididymis-specific alpha-mannosidase OS=Homo sapiens GN=MAN2B2 PE=1 SV=4	MAN2B2	13.095	8	4	113.9	0	0	0.016231	0	0	0.0239734	0.0170255	0.0191526	0.00838365	0	0.0182914	0.0212488	0.0500099	0.0323581	0.0278989	0.0249163	0.02437	0.0366689	0	0	0.0347812	0	0	0.0168214	0.0198017	0.00899455	0.0112472	0.0160979	0.0100624	0.0695517	0.0202758	0	0.0110214	0.00773161	0	0.0163153
H0YHA7	60S ribosomal protein L18 (Fragment) OS=Homo sapiens GN=RPL18 PE=3 SV=1	RPL18	13.011	28	4	19	0.0504067	0.0684847	0.138601	0.166501	0.0556384	0.03323	0.157638	0.0345025	0.0406086	0.0988572	0.121617	0.0794659	0.770994	0.285342	0.372376	0.853855	0.132231	0.107886	0.248765	0.0418172	0.102915	0.0957105	0.0211671	0.188723	0.0674867	0.0290088	0.112152	0.112305	0.259737	0.0653365	0.169001	0.0856272	0.212968	0.101947	0.0611137	0.0511421
P21281	V-type proton ATPase subunit B, brain isoform OS=Homo sapiens GN=ATP6V1B2 PE=1 SV=3	ATP6V1B2	12.996	12	4	56.5	0	0	0.05531	0.0503938	0.0250238	0.0548091	0.0283963	0	0.0403775	0	0	0	0.0377947	0	0.0241556	0.0212023	0	0.0351655	0.0227993	0.0468445	0	0.0158433	0.0597248	0.0128881	0.00551735	0.0109975	0.0134851	0.0291883	0.0472149	0.0522038	0.0177372	0.0479537	0.0415655	0.00812135	0.0553127	0.0611221
Q9UNM6	26S proteasome non-ATPase regulatory subunit 13 OS=Homo sapiens GN=PSMD13 PE=1 SV=2	PSMD13	12.832	14	4	42.9	0	0.0589378	0.0470811	0.0393782	0.00829678	0	0.0483345	0.0435237	0	0	0	0	0	0	0	0	0	0	0.058635	0.00959687	0	0.0178845	0	0	0.0363834	0.00253361	0	0.0413087	0.0539001	0	0.0667616	0	0	0.0369324	0.0239296	0.0120534
E9PE82	Short-chain-specific acyl-CoA dehydrogenase, mitochondrial OS=Homo sapiens GN=ACADS PE=2 SV=1	ACADS	12.692	20	4	44	0	0.0162578	0.0266991	0	0.0459625	0.0392932	0.006745	0	0.0619807	0	0.0583879	0.039814	0.101559	0.106984	0.102772	0.0780134	0.0877627	0.0778029	0	0.0265479	0.0542306	0	0.0618417	0.0811802	0	0.0382831	0.0710475	0.0130357	0	0.0450578	0	0.030916	0.0886452	0.01031	0.0138673	0.01662
P52888	Thimet oligopeptidase OS=Homo sapiens GN=THOP1 PE=1 SV=2	THOP1	12.651	9	4	78.8	0	0.0517331	0.0425819	0.0127915	0.0444215	0.0469868	0.00806445	0	0.0328904	0	0.045008	0.0133419	0.0834756	0.0348728	0.0772023	0.0430759	0	0	0.0256567	0	0.0515406	0.0180299	0.028572	0.0572429	0.0251315	0.0213423	0.0491301	0.0111593	0.0262101	0.0635258	0.011143	0.0325212	0.0309217	0.0231193	0.0263581	0.0470584
Q6EMK4	Vasorin OS=Homo sapiens GN=VASN PE=1 SV=1	VASN	12.643	11	4	71.7	0.0217892	0.0188665	0.0381849	0	0.00800781	0	0.0080153	0	0	0	0	0	0.0242521	0.0095887	0	0.00712298	0.0154859	0	0.017348	0.0167116	0.0124355	0.0123178	0.0367189	0.0773788	0	0.0135503	0	0.0144634	0	0	0	0	0.0171214	0.00891038	0.0170715	0.0238309
P08559	Pyruvate dehydrogenase E1 component subunit alpha, somatic form, mitochondrial OS=Homo sapiens GN=PDHA1 PE=1 SV=3	PDHA1	12.629	17	4	43.3	0.0453967	0.185777	0.223352	0.49452	0.139992	0.104263	0.483637	0.160291	0.0728634	0.178878	0.0545985	0.252285	0.419929	0.0893584	0.183844	0.246106	0.0313169	0.20074	0.242326	0.0598136	0.0302898	0.182745	0.204754	0.316087	0.228595	0.0487336	0.0728486	0.175643	0.164317	0.0535981	0.201228	0.0963455	0.282723	0.18409	0.206319	0.160617
F5GYN4	Ubiquitin thioesterase OTUB1 OS=Homo sapiens GN=OTUB1 PE=2 SV=1	OTUB1	12.563	29	4	28	0.0530908	0.083129	0.0832005	0.120479	0.0505185	0.0240656	0.0979459	0.0605556	0.0134213	0.0242969	0.0185835	0	0.017331	0.00349322	0.0105841	0.013359	0	0.026312	0.124377	0.0323657	0.00949146	0.0655597	0.0383643	0	0.0986018	0.0325141	0.00387112	0.0754843	0.105866	0.00324353	0.087817	0.00381289	0	0.0738995	0.0339026	0.0271583
Q12860	Contactin-1 OS=Homo sapiens GN=CNTN1 PE=1 SV=1	CNTN1	12.548	5	4	113.2	0.0491258	0.303525	0.347611	0.243867	0.253721	0.301016	0.254489	0.173063	0.198247	0.0401111	0.0748236	0.0594746	0.18973	0.124838	0.204999	0.143996	0.0669131	0.128707	0.400816	0.183231	0.157648	0.269966	0.16318	0.192168	0.253369	0.173856	0.14992	0.356875	0.434637	0.230472	0.247141	0.192205	0.133764	0.307416	0.258863	0.287591
Q9Y2S2	Lambda-crystallin homolog OS=Homo sapiens GN=CRYL1 PE=1 SV=3	CRYL1	12.53	18	4	35.4	0	0.0163366	0.0220394	0.0405375	0.0837094	0.0860229	0.0348128	0.0111636	0.0630301	0	0.0649379	0.0591709	0.164802	0.105812	0.121129	0.0972375	0.0201225	0.0414038	0.0070798	0.0463668	0.0940988	0.0306817	0.0665922	0.125777	0.0219362	0.0469294	0.0849659	0.0242913	0.0337683	0.0206047	0.0195405	0.0654241	0.0628487	0.0351342	0.0544478	0.067022
O95817	BAG family molecular chaperone regulator 3 OS=Homo sapiens GN=BAG3 PE=1 SV=3	BAG3	12.503	11	4	61.6	0.128878	0.0765247	0.0687344	0.0162346	0.0805708	0.0663131	0.0177749	0.0633992	0.0708403	0.0476125	0.0651255	0.0524694	0.0887874	0.100898	0.0785362	0.059724	0.0841792	0.0737363	0.0317063	0.0852042	0.063011	0.0154168	0.0452909	0.0795583	0.022442	0.0736783	0.0782184	0.027644	0.0436172	0.084112	0.0240908	0.104479	0.0706167	0.0149461	0.0701083	0.0353546
P53007	Tricarboxylate transport protein, mitochondrial OS=Homo sapiens GN=SLC25A1 PE=1 SV=2	SLC25A1	12.44	22	4	34	0.0461505	0	0	0.200459	0	0	0.23162	0	0	0	0	0	0	0	0.00627088	0	0	0.024896	0.0967914	0	0	0.136371	0	0	0.158967	0.00980581	0	0.052574	0.122532	0	0.214175	0	0	0.177405	0.0224048	0.0130575
G3V5X4	Nesprin-2 OS=Homo sapiens GN=SYNE2 PE=2 SV=1	SYNE2	12.416	1	4	787.2	0	0	0.0230073	0.0171895	0	0	0.0335001	0	0	0	0	0	0	0	0	0	0	0	0.0365282	0	0	0.0287288	0	0	0.0206471	0	0	0	0	0	0.0195239	0	0	0.0253188	0	0
P62249	40S ribosomal protein S16 OS=Homo sapiens GN=RPS16 PE=1 SV=2	RPS16	12.404	28	4	16.4	0.0522773	0.0624634	0.252162	1.09735	0.0970633	0.106182	0.746444	0.748616	0.0898043	0.101959	0.101684	0.0878625	0.438938	0.111595	0.113181	0.677187	0.100333	0.0983363	0.369338	0.0778678	0.0554172	0.348922	0.0709183	0.0885958	0.344121	0.0700324	0.0393235	0.202443	0.379529	0.0313739	0.338236	0.120694	0.0714395	0.576031	0.0952623	0.0829446
Q9P016	Thymocyte nuclear protein 1 OS=Homo sapiens GN=THYN1 PE=1 SV=1	THYN1	12.391	18	4	25.7	0.044038	0.0100167	0.0333832	0.0821137	0.0607566	0.0201625	0.0932842	0.0262871	0.0728641	0	0.0125982	0.0147487	0.0620996	0.0365217	0.0742996	0.121922	0	0.0386116	0.0170179	0.0273136	0.024219	0.0721268	0.0761754	0.0801602	0.0732276	0.0274108	0.0404817	0.0371995	0.0489998	0.00413181	0.0927012	0.0408077	0.0207845	0.100756	0.0576334	0.0952075
H7BXY5	Nexilin (Fragment) OS=Homo sapiens GN=NEXN PE=4 SV=1	NEXN	12.253	9	4	68.9	0.0461034	0.0367315	0.178155	0.100261	0.0173231	0.0336023	0.0629553	0.027289	0.0241241	0.0316329	0.0314416	0.0135463	0.019649	0.0173491	0.0116108	0.0686835	0.0201386	0.0454344	0.134276	0.0259805	0.0199069	0.0968482	0.0420306	0.00806	0.102411	0.0115061	0.0212762	0.137155	0.202369	0.139947	0.0839476	0.0377779	0.019988	0.0647609	0.06393	0.0957627
Q9Y230	RuvB-like 2 OS=Homo sapiens GN=RUVBL2 PE=1 SV=3	RUVBL2	12.203	13	4	51.1	0.0140306	0.0679982	0.0735965	0.122887	0.0415151	0.00846146	0.148087	0.0750428	0.0285715	0	0	0	0	0	0.0078821	0.00750072	0	0.0204198	0.12918	0.0122406	0.00651354	0.149277	0.0412505	0.00424357	0.156285	0.0495921	0	0.0683058	0.108917	0.00457767	0.1148	0.0440452	0.0122919	0.129305	0.0512266	0.0433631
O95747	Serine/threonine-protein kinase OSR1 OS=Homo sapiens GN=OXSR1 PE=1 SV=1	OXSR1	12.051	10	4	58	0.03495	0.0409286	0.0306045	0.0522027	0.0227432	0.0275001	0.0402753	0.0246386	0.0420317	0.0710557	0.0505005	0.0402734	0.0470764	0.0327108	0.0312155	0.0209367	0.0450662	0.0351804	0.0600684	0.0594405	0.0434294	0.0436569	0.0512512	0.0417061	0.0514116	0.0411947	0.0526054	0.0327892	0.0435671	0.0384514	0.0550189	0.0356306	0.0799031	0.0461564	0.0761499	0.0520398
P16615	Sarcoplasmic/endoplasmic reticulum calcium ATPase 2 OS=Homo sapiens GN=ATP2A2 PE=1 SV=1	ATP2A2	12.022	7	4	114.7	0	0.0128409	0.0106738	0.0886791	0.0211244	0.0110509	0.113878	0.0287074	0.0263533	0	0	0	0.00874689	0	0	0.0343562	0.0157356	0.0238437	0.144591	0.0274515	0	0.1075	0.0433083	0.0117125	0.0941912	0.0353584	0.014712	0.0191551	0.0840481	0.0120633	0.0494837	0.0293731	0.0180809	0.0382036	0.0423067	0.0266128
O14498	Immunoglobulin superfamily containing leucine-rich repeat protein OS=Homo sapiens GN=ISLR PE=1 SV=1	ISLR	11.955	12	4	46	0.11563	0.139564	0.117961	0.129366	0.177031	0.095459	0.152694	0.117771	0.140811	0.0115098	0.00781817	0	0.021661	0	0.0113345	0.0749055	0.0085883	0.0460014	0.144257	0.152954	0.0330925	0.117182	0.173255	0.0618846	0.130973	0.17385	0.0450722	0.098231	0.116937	0.0314156	0.152655	0.128047	0.0466248	0.130747	0.142572	0.12095
F5H4R9	Dynamin-2 OS=Homo sapiens GN=DNM2 PE=2 SV=1	DNM2	11.935	6	4	97.9	0	0	0	0.101508	0	0	0.108431	0	0	0	0	0	0	0	0	0	0	0	0.125856	0	0	0.0747464	0	0	0.050195	0	0	0.0163748	0.0515205	0	0.0354517	0	0	0.0379549	0	0
P00491	Purine nucleoside phosphorylase OS=Homo sapiens GN=PNP PE=1 SV=2	PNP	11.715	21	4	32.1	0	0.147362	0.0154162	0	0.0133598	0.0209817	0	0.00930059	0	0	0	0	0	0.00688723	0	0	0.0084524	0	0	0.0150684	0.00610968	0	0	0	0	0	0	0.0131447	0.0121145	0.0742867	0	0	0.0128679	0	0.0177498	0.00776614
Q9UHY7	Enolase-phosphatase E1 OS=Homo sapiens GN=ENOPH1 PE=1 SV=1	ENOPH1	11.623	28	4	28.9	0	0.0422116	0.0456011	0.0293173	0.0237186	0.0748833	0.014563	0.0278455	0.0507844	0	0.0512881	0.0176916	0.0800149	0.0214386	0.0606368	0.0382012	0.0298949	0.0193431	0.0281839	0.0508962	0.0355244	0.0133863	0.0584792	0.143296	0	0.0286264	0.0160114	0.0305724	0.0258078	0.0672599	0.0315659	0.0784048	0.0364021	0.0286098	0.0335607	0.0661741
P35052	Glypican-1 OS=Homo sapiens GN=GPC1 PE=1 SV=2	GPC1	11.585	10	4	61.6	0.160715	0.148763	0.102248	0.0379097	0.0746368	0.0414661	0.0351612	0.0477438	0.0823456	0	0	0.0207321	0	0	0.00414122	0	0.0527929	0.0967505	0.0757191	0.126642	0.0597351	0.0475994	0.0974663	0.0469095	0.0406033	0.12678	0.0444894	0.0695755	0.0654195	0.069706	0.0559171	0.0717578	0.0634863	0.035451	0.085602	0.0365122
O00461	Golgi integral membrane protein 4 OS=Homo sapiens GN=GOLIM4 PE=1 SV=1	GOLIM4	11.574	8	4	81.8	0.0207149	0.0194086	0.00454156	0.00499276	0.000751725	0.00139086	0.00491962	0.00199879	0.00123405	0	0	0	0.000758203	0	0	0.00265673	0.000686757	0.00272834	0.0395025	0.00727438	0	0.00603588	0.00288322	0	0.00533745	0.0049168	0	0.00665718	0.00793733	0.00315408	0.00411483	0.000945189	0	0.00505295	0.00406318	0.0033181
O15212	Prefoldin subunit 6 OS=Homo sapiens GN=PFDN6 PE=1 SV=1	PFDN6	11.494	36	4	14.6	0.342967	0.0947989	0.0927523	0.0880466	0.0946594	0.0973686	0.0747707	0.0794424	0.125136	0.0472807	0.0629038	0.0126764	0.0945777	0.0913894	0.0796494	0.0902964	0.100979	0.125536	0.0965939	0.0933008	0.0729938	0.0809798	0.0813268	0.0830831	0.0857507	0.0592386	0.0721643	0.0427903	0.0867765	0.0750433	0.0748226	0.0948981	0.0876548	0.0777389	0.078914	0.113243
Q13363	C-terminal-binding protein 1 OS=Homo sapiens GN=CTBP1 PE=1 SV=2	CTBP1	11.415	11	4	47.5	0	0.0525173	0.100486	0.18367	0.0794477	0.0167631	0.148107	0.0696433	0.026053	0.00646201	0	0	0.0103666	0.00582421	0.00953986	0.0310921	0	0.00851144	0.0891531	0.0112071	0.00487566	0.131869	0.0520786	0.0104539	0.122339	0.059058	0	0.101368	0.128327	0.00733459	0.128189	0.0661108	0.012093	0.113507	0.113603	0.115447
E9PEI9	Lanosterol synthase OS=Homo sapiens GN=LSS PE=2 SV=1	LSS	11.399	7	4	82.1	0	0.0476556	0.0549877	0.0549805	0.0418968	0	0.0609849	0.0620398	0.0227052	0	0	0	0	0	0	0	0	0	0.0663203	0.048703	0	0.0495398	0.0410092	0	0.0600474	0.0534748	0	0.0474825	0.0580206	0	0.0519277	0.0404004	0	0.0503749	0.0572784	0.029389
A6PVN9	Serine/threonine-protein phosphatase 2A activator (Fragment) OS=Homo sapiens GN=PPP2R4 PE=4 SV=1	PTPA	11.08	26	4	30.1	0	0.00798039	0.0220367	0.0759058	0	0	0.0887845	0.0114391	0	0	0	0	0	0	0	0.0436781	0	0.00770249	0.0740648	0	0	0.0356994	0	0	0.0618636	0	0	0.0388251	0.046809	0	0.0754516	0	0	0.0402685	0.00969077	0.0323126
A2A2D0	Stathmin (Fragment) OS=Homo sapiens GN=STMN1 PE=4 SV=1	STMN1	11.054	41	4	9.9	0.75797	0.318477	0.518112	0.236068	0.441487	0.50114	0.143714	0.145249	0.390027	0.0534364	0.167606	0.0668329	0.277958	0.142426	0.16563	0.336934	0.225675	0.257781	0.165444	0.363423	0.300016	0.201747	0.319215	0.248306	0.173281	0.128265	0.19317	0.291168	0.360714	0.610242	0.212409	0.35449	0.265383	0.22123	0.363595	0.497702
B4DX49	Protein arginine N-methyltransferase 5 OS=Homo sapiens GN=PRMT5 PE=2 SV=1	PRMT5	10.924	11	4	66.3	0	0.0693851	0.0751989	0.045893	0.0567558	0.0509427	0.0378047	0.0374911	0.0579669	0.00873589	0	0	0.0507539	0.0110875	0.0237083	0.0403481	0	0.00873821	0.0527452	0.0416949	0.0306149	0.0173976	0.0450311	0.0486149	0.0405695	0.0430264	0.0259124	0.0431422	0.0491269	0.0431851	0.0398263	0.0427983	0.033613	0.0398379	0.0435316	0.0594952
Q9BS26	Endoplasmic reticulum resident protein 44 OS=Homo sapiens GN=ERP44 PE=1 SV=1	ERP44	10.882	10	4	46.9	0.128508	0.179467	0.242099	0.139126	0.104036	0.105011	0.141912	0.123126	0.134346	0.0745505	0.0850361	0.0759085	0.131049	0.0670896	0.0575374	0.174071	0.112431	0.1183	0.257359	0.148329	0.0375904	0.128612	0.120834	0.118985	0.145609	0.124141	0.0560363	0.185068	0.203363	0.168406	0.146887	0.116386	0.0984412	0.146126	0.161797	0.204169
H3BND8	Ubiquitin carboxyl-terminal hydrolase (Fragment) OS=Homo sapiens GN=USP7 PE=3 SV=1	USP7	10.873	8	4	105.5	0	0.009708	0	0.0678114	0	0	0.0751768	0.026684	0	0	0	0	0	0	0	0.0283104	0.0190827	0.0304632	0.035639	0	0	0.084355	0.0260823	0	0.0857703	0	0	0.0177275	0.00589753	0	0.0550058	0	0	0.0560704	0.0259047	0.0362767
Q03154	Aminoacylase-1 OS=Homo sapiens GN=ACY1 PE=1 SV=1	ACY1	10.622	14	4	45.9	0.000580558	0.0419821	0.033663	0.00147706	0.0377339	0.0363746	0.00842465	0.0280442	0.0472836	0.0374917	0.0438391	0.0467728	0.0774193	0.117442	0.0780523	0.0276727	0.0409807	0.0324154	0.0100936	0.0477382	0.0426465	0.000740624	0.0228864	0.0602251	0.0173509	0.0463038	0.0548666	0.0220124	0.019854	0.0608981	0.00142429	0.0370266	0.0504998	0.0075073	0.0254705	0.0147209
Q99460	26S proteasome non-ATPase regulatory subunit 1 OS=Homo sapiens GN=PSMD1 PE=1 SV=2	PSMD1	10.541	7	4	105.8	0	0.0464263	0.0502381	0.0782285	0	0.00781747	0.0754614	0.00935458	0	0	0	0	0	0	0	0	0	0	0.093762	0	0	0.0575197	0.00678171	0	0.0664628	0.00806672	0	0.0529123	0.0582779	0	0.058197	0	0	0.0606349	0	0.0238245
Q08188	Protein-glutamine gamma-glutamyltransferase E OS=Homo sapiens GN=TGM3 PE=1 SV=4	TGM3	10.502	9	4	76.6	0	0.041187	0.0221924	0.0184446	0.0563561	0.0509967	0	0.0548563	0.0126363	0.0241783	0.039536	0.0259709	0	0.0135327	0.0271097	0.0074493	0.0145245	0.0196969	0.0229349	0.0421196	0.0218438	0.012638	0.0199914	0.0150041	0.0115811	0.0129274	0.0110332	0.0323478	0.00896191	0.00468766	0	0.00886558	0.0185373	0.00784994	0.0107252	0.019421
Q9H9B4	Sideroflexin-1 OS=Homo sapiens GN=SFXN1 PE=1 SV=4	SFXN1	10.41	16	4	35.6	0	0	0.0054532	0.0941367	0	0	0.088489	0	0	0	0	0	0	0	0	0	0	0	0.0533086	0	0	0.105497	0	0	0.109934	0	0	0.0118551	0.0373063	0	0.0756596	0	0	0.0766503	0	0
Q14258	E3 ubiquitin/ISG15 ligase TRIM25 OS=Homo sapiens GN=TRIM25 PE=1 SV=2	TRIM25	10.229	7	4	70.9	0	0.0581164	0.0758659	0.0561389	0.0506146	0.0184208	0.0485026	0.0307224	0.0238809	0	0.0218304	0	0.0451866	0.015329	0.0253369	0.0504638	0.0117021	0.0477526	0.0541526	0.0329226	0.0179741	0.0418398	0.0623302	0.0424604	0.0355823	0.0208954	0.0159731	0.0531094	0.0713093	0.0342745	0.0624981	0.0381681	0.0445313	0.0578476	0.0477747	0.0824004
Q96TA1	Niban-like protein 1 OS=Homo sapiens GN=FAM129B PE=1 SV=3	FAM129B	9.955	9	4	84.1	0	0	0	0.0330393	0	0	0.0319885	0	0	0	0	0	0	0	0	0	0	0	0.0503388	0	0	0.0278329	0	0	0.0374977	0	0	0.00673144	0.0195247	0	0.0401661	0	0	0.0296616	0	0
Q13867	Bleomycin hydrolase OS=Homo sapiens GN=BLMH PE=1 SV=1	BLMH	9.921	17	4	52.5	0	0.0394153	0.0200554	0.00299299	0.0207171	0.0230589	0.00764198	0.00636869	0.00598004	0.0115912	0.0284079	0.0366316	0.0245035	0.0390997	0.0607651	0.00622287	0.0134302	0.029486	0.0262633	0.0286586	0.0301476	0.00323509	0.0164397	0.0507275	0.00401619	0.0308516	0.0202693	0.0204425	0.0177051	0.0396622	0.0118404	0.020624	0.0599962	0.0106788	0.0267065	0.0399482
Q9UJU6	Drebrin-like protein OS=Homo sapiens GN=DBNL PE=1 SV=1	DBNL	9.771	15	4	48.2	0.0466904	0.0150998	0.0586773	0.0446623	0.0237387	0.0450178	0.0298257	0.0108846	0.0313675	0.0196837	0.0127035	0.00706303	0.0400464	0.00989665	0.0190862	0.0508981	0.0106704	0.0191328	0.0562208	0.0144312	0.0119694	0.0213595	0.0479588	0.0280257	0.0371467	0.0131471	0.0105722	0.0514779	0.0493929	0.0217575	0.0336664	0.0246358	0.0276706	0.0296809	0.0465138	0.0591205
Q14192	Four and a half LIM domains protein 2 OS=Homo sapiens GN=FHL2 PE=1 SV=3	FHL2	9.732	17	4	32.2	0.0197843	0.109929	0.140498	0.116462	0.127738	0.0955705	0.134232	0.123412	0.146201	0.00777829	0.0473004	0.00533972	0.0699947	0.0392736	0.0457224	0.112578	0.102619	0.108289	0.160268	0.122661	0.0806764	0.108731	0.168665	0.0482567	0.0861368	0.0594602	0.0573755	0.117077	0.162503	0.10419	0.112355	0.122109	0.079021	0.113881	0.16046	0.170414
Q9Y4W6	AFG3-like protein 2 OS=Homo sapiens GN=AFG3L2 PE=1 SV=2	AFG3L2	9.7	6	4	88.5	0.00751998	0.0177	0	0.0966619	0.0262359	0.0302689	0.110728	0.0166981	0	0.0517109	0.0483894	0.0493509	0	0.0134079	0.0214868	0.0194289	0	0.0219447	0.0340917	0.0472231	0.0281374	0.129352	0.0172693	0	0.121826	0.0197785	0.0231059	0.0424272	0.0395529	0.00523101	0.0726805	0.0109817	0.00826792	0.0838527	0.0213252	0.0197573
J3KT38	Growth factor receptor-bound protein 2 (Fragment) OS=Homo sapiens GN=GRB2 PE=4 SV=1	GRB2	9.618	40	4	12.8	0.0245605	0.0378495	0.0333723	0.0390763	0.0697998	0.0639264	0.0326232	0.0330198	0.0726026	0.00680853	0.0415633	0.011599	0.0516521	0.0470697	0.0423427	0.0835314	0.0846102	0.0904745	0.0387471	0.0671348	0.0558627	0.0501411	0.0607695	0.0468631	0.0460297	0.0158965	0.0752792	0.0369881	0.0414376	0.0448122	0.0458238	0.0668361	0.0588538	0.049773	0.0772159	0.0871865
Q9NP81	Serine--tRNA ligase, mitochondrial OS=Homo sapiens GN=SARS2 PE=1 SV=1	SARS2	9.451	12	4	58.2	0	0.00337016	0.010677	0.0120382	0	0.0208495	0.0319053	0	0	0	0	0	0.00622669	0	0	0	0	0.012332	0.010279	0	0	0.0205703	0.0544001	0.00622002	0.0231024	0	0	0	0	0.0113015	0.0176858	0.0213142	0	0.0272457	0.0430313	0.029836
Q8NBJ5	Procollagen galactosyltransferase 1 OS=Homo sapiens GN=GLT25D1 PE=1 SV=1	GLT25D1	8.977	7	4	71.6	0	0.074899	0.142104	0.00744403	0.0152999	0.00726457	0.00540128	0	0	0	0	0	0.00752066	0	0	0.0266096	0	0.0373617	0.0935525	0.0174065	0	0.0228484	0.0268369	0.00690409	0.0180895	0	0	0.10104	0.103188	0.037612	0.0152107	0.0188445	0	0.0228915	0.0390425	0.0419332
Q9Y617	Phosphoserine aminotransferase OS=Homo sapiens GN=PSAT1 PE=1 SV=2	PSAT1	8.852	12	4	40.4	0.0332717	0.0481175	0.011112	0.0826494	0.0341371	0.0170049	0.0686635	0.0502882	0.03551	0.017318	0.0233391	0.0266074	0.099212	0.0490165	0.0580921	0.0131088	0.00785828	0.0320673	0.0547691	0.0405656	0.0271487	0.0850768	0.00917753	0.0632672	0.0929698	0.0626205	0.0414253	0.0482302	0.0669575	0.0336231	0.066658	0.0469954	0.0529533	0.058018	0.0183414	0.030674
P48444	Coatomer subunit delta OS=Homo sapiens GN=ARCN1 PE=1 SV=1	ARCN1	8.722	8	4	57.2	0	0.061149	0.0612015	0.0331836	0.0295096	0.0340836	0.0276938	0.025201	0.0490192	0	0.0151202	0.0085819	0.035806	0.0181885	0.0367544	0.0321755	0.0777987	0.0266315	0.129213	0.061849	0.0315914	0.0646725	0.0503366	0.0477604	0.0285853	0.0275867	0.0394086	0.0433874	0.0733719	0.0511055	0.037014	0.0386365	0.0625827	0.0250921	0.041709	0.031485
B4E3P0	ATP-citrate synthase OS=Homo sapiens GN=ACLY PE=2 SV=1	ACLY	8.388	6	4	91	0.0493347	0.0217114	0.0818355	0.0572898	0.023315	0.00880698	0.0404709	0.0292226	0	0	0	0	0	0	0.00649647	0.0372727	0	0.0209049	0.114047	0.00807458	0	0.0452539	0.0109876	0.00658523	0.0472669	0.0205923	0	0.115694	0.108371	0.0385121	0.027749	0.0118588	0	0.0453114	0.0205204	0.0422767
P04424	Argininosuccinate lyase OS=Homo sapiens GN=ASL PE=1 SV=4	ASL	8.323	11	4	51.6	0	0.0337011	0.0419459	0	0.0759148	0.0778303	0.00295742	0.0268636	0.0491946	0	0.00486314	0.0047317	0.0654558	0	0.0422194	0.0738049	0	0	0.00953451	0.0326192	0.0255732	0	0.065004	0.10743	0	0.0373529	0.05477	0.0175283	0.0173649	0.020863	0.00523293	0.0647378	0.0631782	0.0156852	0.039469	0.0385658
Q9UHQ9	NADH-cytochrome b5 reductase 1 OS=Homo sapiens GN=CYB5R1 PE=1 SV=1	CYB5R1	7.171	13	4	34.1	0.0717241	0.0169382	0.012358	0.163975	0.04449	0.0234244	0.169837	0.0404209	0.0410762	0.0188496	0.0216224	0.0181346	0.0220022	0.0323036	0.0158875	0.0255464	0.022954	0.0403149	0.0660207	0.0274284	0.0243291	0.147987	0.0280488	0.0152786	0.124859	0.0185267	0.0187704	0.0302612	0.0565038	0.0155411	0.106692	0.0390328	0.0318143	0.0858357	0.0497083	0.0368359
E7EWZ8	Tenascin-X OS=Homo sapiens GN=TNXB PE=2 SV=1	TNXB	308.856	33	3	458	0.792521	5.03744	4.46693	1.72132	2.9921	2.3158	3.71101	2.25367	4.2189	2.31433	2.57499	2.18935	1.80732	2.40816	1.49844	2.02804	6.25258	4.41859	7.15171	6.76422	4.44203	3.3202	4.02365	1.97866	2.29261	2.46187	2.49351	7.16229	7.55736	5.98348	3.58893	3.49702	4.25638	2.69332	3.56212	3.67641
P14618	Pyruvate kinase isozymes M1/M2 OS=Homo sapiens GN=PKM PE=1 SV=4	PKM	238.785	61	3	57.9	0.938764	8.56928	10.3312	6.01044	16.0016	19.4933	5.2919	7.33809	17.3236	9.85155	17.8413	16.9147	24.5215	29.7422	25.1138	10.2662	10.0409	8.71824	6.17407	14.5749	21.0936	4.00068	13.794	18.655	4.61122	14.7677	21.2969	9.14347	8.18936	12.3028	5.59645	16.5109	17.3014	5.77755	11.1987	10.0749
A8MUB1	Tubulin alpha-4A chain OS=Homo sapiens GN=TUBA4A PE=2 SV=1	TUBA4A	84.561	37	3	48.3	0.0445205	0.404147	0.302056	0.85598	0.0702269	0.0373359	0.79365	0.30204	0.0480376	0.0289114	0	0	0	0	0.00784946	0.068757	0.0487423	0.148785	0.635516	0.0895772	0.0643525	0.58972	0.161108	0.099212	0.61642	0.181758	0.0366184	0.436822	0.43872	0.0518363	0.896296	0.0627067	0.143392	0.707952	0.215447	0.276301
Q16777	Histone H2A type 2-C OS=Homo sapiens GN=HIST2H2AC PE=1 SV=4	HIST2H2AC	81.437	59	3	14	101.686	8.95822	5.3094	96.7655	12.3505	31.6225	124.899	32.1504	50.2432	2.88482	2.74061	4.40648	1.63125	3.13014	3.50448	2.09383	22.3874	28.3445	26.2545	11.8924	39.0812	134.583	47.1092	25.5157	116.01	15.0314	49.5203	36.5029	35.9597	9.45005	103.164	47.8319	42.7736	123.78	73.5616	55.3611
P01861	Ig gamma-4 chain C region OS=Homo sapiens GN=IGHG4 PE=1 SV=1	IGHG4	69.178	42	3	35.9	0.102595	0.191716	0.195876	0.043337	0.132616	0.372937	0.0505883	0.0954853	0.410999	5.67364	1.9398	2.41551	0.450708	0.784914	0.612423	1.53684	2.81888	1.86611	0.177607	0.447439	0.816172	0.0335792	0.226589	0.361936	0.0912182	0.370803	0.452667	0.211424	0.0897948	0.839365	0.0405508	0.189694	0.405998	0.0842867	0.048196	0.104059
P02538	Keratin, type II cytoskeletal 6A OS=Homo sapiens GN=KRT6A PE=1 SV=3	KRT6A	65.805	39	3	60	0.565443	0.84579	0.450124	0.313066	0.77412	0.972065	0.487893	0.915434	0.760726	2.06542	0.521035	0.706916	0.277041	0.427954	0.420142	0.300888	0.688352	0.488483	0.599628	0.998692	0.527617	0.76923	0.515095	0.279421	0.417082	0.340493	0.609848	0.263504	0.209411	0.237144	0.157233	0.263221	0.735303	0.306399	0.225342	0.471584
P54652	Heat shock-related 70 kDa protein 2 OS=Homo sapiens GN=HSPA2 PE=1 SV=1	HSPA2	64.503	23	3	70	0	0.0486257	0.0391369	0.0199579	0.0136516	0.0124875	0.0117214	0.0240093	0.0176995	0	0	0	0	0	0.0119412	0.0322412	0.0111905	0.0326039	0.0354527	0.0375253	0.00929753	0.0294634	0.028979	0.010747	0.0336786	0.0241924	0.00815533	0.0259545	0.0348946	0.0438276	0.0244584	0.0138055	0.0266851	0.0177715	0.0275246	0.0159611
P04259	Keratin, type II cytoskeletal 6B OS=Homo sapiens GN=KRT6B PE=1 SV=5	KRT6B	62.299	39	3	60	0.0678373	0.0910013	0.0395348	0.0177704	0.132174	0.114774	0.00577763	0.130982	0.102362	0.18038	0.082459	0.109141	0.0897346	0.0968748	0.0831804	0.0290068	0.0877829	0.0146055	0.0774192	0.150176	0.0606403	0.0242343	0.0303593	0.0332718	0.0169837	0.0878532	0.111614	0.00992625	0.0405212	0.0437966	0.0131724	0.022289	0.128825	0.0113451	0.011186	0.022819
P02042	Hemoglobin subunit delta OS=Homo sapiens GN=HBD PE=1 SV=2	HBD	53.274	64	3	16	0.446561	0.341009	0.448171	0.168631	0.189615	0.350408	0.010037	0.113827	0.0716794	0.081918	0.0522381	0.0623664	0.122254	0.102471	0.0767698	0.121727	0.0911639	0.0714628	0.148591	0.174452	0.156591	0.0770498	0.116917	0.124165	0.111411	0.0510565	0.127814	0.302728	0.30498	0.34414	0.0917374	0.107941	0.0561007	0.109854	0.130788	0.128292
P01860	Ig gamma-3 chain C region OS=Homo sapiens GN=IGHG3 PE=1 SV=2	IGHG3	51.43	32	3	41.3	0.190078	0.322261	0.454989	0.0746194	0.566318	0.915367	0.086626	0.275761	0.702315	2.80991	1.8301	2.15294	0.67305	1.33497	1.33198	0.996668	2.19131	1.77602	0.289528	0.923048	1.54187	0.131986	0.435047	0.713853	0.218503	1.43093	1.07513	0.452589	0.294066	1.80152	0.103909	0.626071	0.817368	0.208491	0.318194	0.515294
Q9H0U4	Ras-related protein Rab-1B OS=Homo sapiens GN=RAB1B PE=1 SV=1	RAB1B	50.381	59	3	22.2	0.458739	0.921562	0.973367	1.09558	0.957514	0.641955	1.13245	0.940315	0.913871	0.489996	0.811629	0.628328	1.43157	1.15762	1.30822	1.35523	0.978903	1.29938	1.01633	0.82279	0.603997	0.955525	1.11482	1.07708	0.849685	0.810384	0.687344	0.906152	1.12698	0.418635	1.16296	1.08832	1.04019	0.968294	1.04585	0.923555
Q32Q12	Nucleoside diphosphate kinase OS=Homo sapiens GN=NME1-NME2 PE=2 SV=1	NME2	49.875	52	3	32.6	0.26071	3.36978	2.95434	0.977776	1.15267	1.1852	0.877885	0.958915	1.38584	0.816187	2.59528	1.70212	3.09419	2.73912	2.61989	1.23991	1.26151	1.09371	2.1415	2.45214	3.07411	0.882538	1.27031	2.5499	0.981474	1.28437	1.92015	2.09644	2.62658	4.03956	1.02826	1.23091	1.96044	0.981414	1.31565	1.09596
Q15365	Poly(rC)-binding protein 1 OS=Homo sapiens GN=PCBP1 PE=1 SV=2	PCBP1	44.885	24	3	37.5	0	0	0.0847782	0.259702	0	0.0376902	0.32193	0.0580505	0.100703	0.072483	0.0389297	0.0155715	0.106414	0.0638049	0.0557527	0.0138107	0.08523	0.134285	0.279947	0.0677715	0.0363472	0.109937	0.106744	0.0478577	0.136889	0.0229652	0.0737152	0.113714	0.172635	0.0186839	0.178945	0.0553937	0.225239	0.135137	0.166961	0.173842
P67809	Nuclease-sensitive element-binding protein 1 OS=Homo sapiens GN=YBX1 PE=1 SV=3	YBX1	41.78	33	3	35.9	0.872036	0.227821	0.17209	0.316115	0.187507	0.0802744	0.276801	0.269623	0.102724	0.0783145	0.0966163	0.0785782	0.347303	0.136855	0.166421	0.747109	0.502864	1.27726	0.490744	0.213598	0.0994472	0.419035	0.100735	0.0738959	0.43563	0.245305	0.0982348	0.340073	0.390997	0.194542	0.28503	0.193822	0.168469	0.364632	0.190467	0.15301
O75531	Barrier-to-autointegration factor OS=Homo sapiens GN=BANF1 PE=1 SV=1	BANF1	40.214	40	3	10.1	2.81721	1.61213	1.55416	2.9391	5.58648	2.67061	3.45189	3.98272	4.03548	0.120356	0.203983	0.204505	0.378104	0.400109	0.32076	0.260218	1.02254	0.981359	0.79059	5.29475	1.65134	3.12506	4.72507	0.901035	4.18412	7.10802	1.518	2.48174	1.35526	0.643305	3.65823	2.83671	1.54876	3.49746	3.16319	2.05213
G3V5P4	Cofilin 2 (Muscle), isoform CRA_d OS=Homo sapiens GN=CFL2 PE=4 SV=1	CFL2	38.891	48	3	16.9	0.048708	0.0679379	0.137436	0.143222	0.0966799	0.138299	0.106888	0.0652516	0.166635	0	0.0548568	0.0301969	0.211386	0.133354	0.155274	0.183642	0.0824631	0.149287	0.121573	0.0781416	0.0755696	0.104511	0.208768	0.188004	0.102837	0.0556973	0.107578	0.166427	0.103097	0.132646	0.154828	0.234437	0.205514	0.117526	0.266687	0.268491
Q71UI9	Histone H2A.V OS=Homo sapiens GN=H2AFV PE=1 SV=3	H2AFV	37.33	54	3	13.5	6.9326	0.530706	0.363803	4.38085	1.11648	2.15815	5.5762	2.5772	2.53418	0.243439	0.190686	0.204975	0.100823	0.166698	0.167506	0.145349	1.09242	1.03247	1.39308	1.10717	2.94115	5.91862	3.13677	1.52567	5.18158	1.20257	2.76157	2.35719	1.90739	0.501935	5.12043	3.01858	2.01663	6.14932	4.06672	2.21613
Q9BUF5	Tubulin beta-6 chain OS=Homo sapiens GN=TUBB6 PE=1 SV=1	TUBB6	36.792	20	3	49.8	0.0107983	0.0856283	0.0840274	0.13257	0	0.0169797	0.115202	0.0382962	0.0112911	0.00672227	0	0	0	0	0	0	0.0106096	0.00600922	0.165609	0.0186866	0.0177703	0.0817218	0.00885028	0	0.0678144	0	0	0.0327055	0.115089	0	0.0782254	0.00688063	0.00491739	0.0721202	0.0194419	0.0109408
[truncated: 653 more rows]

## Sheet: 2-StepFractionation_Fraction2
Accession	Description	Gene	Sum PEP Score	Coverage [%]	# Unique Peptides	MW [kDa]	3273 0.5 n3 [XIC]	3273 0.2 n3 [XIC]	3273 0.1 n3 [XIC]	3273 0.5 n2 [XIC]	3273 0.2 n2 [XIC]	3273 0.1 n2 [XIC]	3273 0.5 n1 [XIC]	3273 0.2 n1 [XIC]	3273 0.1 n1 [XIC]	DDM 0.5 n3 [XIC]	DDM 0.2 n3 [XIC]	DDM 0.1 n3 [XIC]	DDM 0.5 n2 [XIC]	DDM 0.2 n2 [XIC]	DDM 0.1 n2 [XIC]	DDM 0.5 n1 [XIC]	DDM 0.2 n1 [XIC]	DDM 0.1 n1 [XIC]	PM 0.5 n3 [XIC]	PM 0.2 n3 [XIC]	PM 0.1 n3 [XIC]	PM 0.5 n2 [XIC]	PM 0.2 n2 [XIC]	PM 0.1 n2 [XIC]	PM 0.5 n1 [XIC]	PM 0.2 n1 [XIC]	PM 0.1 n1 [XIC]	RP 0.5 n3 [XIC]	RP 0.2 n3 [XIC]	RP 0.1 n3 [XIC]	RP 0.5 n2 [XIC]	RP 0.2 n2 [XIC]	RP 0.1 n2 [XIC]	RP 0.5 n1 [XIC]	RP 0.2 n1 [XIC]	RP 0.1 n1 [XIC]
[truncated: 338 more rows]

[truncated: 6 more sheets: 3-StepFractionation_Fraction1, 3-StepFractionation_Fraction2, 3-StepFractionation_Fraction3, Results_2-stepFractionation, Results_3-stepFractionation, 2-Step VS 3-Step]
